# Supplementary material for: Genome-wide identification and expression analysis of MADS-box transcription factors reveal their involvement in sex determination of hardy rubber tree (Eucommia ulmoides oliv.)
Source: Front Genet. 2023 Feb 21;14:1138703. doi: 10.3389/fgene.2023.1138703 (PMC9988917; doi:10.3389/fgene.2023.1138703)
Supplement: Supplementary file 2 [file DataSheet2.XLSX]

## Sheet: Table S1
Table S1. Duplicated MADS-box gene pairs in Eucommia ulmoides
Chromosome	Gene	Start position	End position	Chromosome	Gene	Start position	End position
Chr1	EuMADS03	39441115	39448936	Chr10	EuMADS37	13107086	13118217
Chr1	EuMADS03	39441115	39448936	Chr15	EuMADS49	3894257	3900342
Chr1	EuMADS03	39441115	39448936	Chr9	EuMADS34	3033321	3038580
Chr2	EuMADS06	11808511	11831625	Chr4	EuMADS10	26369400	26418505
Chr4	EuMADS12	48968414	49025703	Chr6	EuMADS16	14740313	14785295
Chr6	EuMADS16	14740313	14785295	Chr8	EuMADS29	73629721	73647886
Chr10	EuMADS38	13195518	13215643	Chr15	EuMADS49	3894257	3900342
Chr12	EuMADS40	3252078	3300446	Chr16	EuMADS56	42393562	42402067
Chr12	EuMADS40	3252078	3300446	Chr4	EuMADS12	48968414	49025703
Chr12	EuMADS40	3252078	3300446	Chr6	EuMADS16	14740313	14785295
Chr12	EuMADS40	3252078	3300446	Chr8	EuMADS29	73629721	73647886
Chr16	EuMADS56	42393562	42402067	Chr8	EuMADS29	73629721	73647886
Chr17	EuMADS59	12412523	12460560	Chr7	EuMADS18	20856092	20896321
Chr17	EuMADS59	12412523	12460560	Chr8	EuMADS27	16163965	16209595

## Sheet: Table S2
Table S2. The cis-acting elements in promoter regions of EuMADS genes
Gene ID	Gene Name	Cis-acting Elements	Sequence	Length	Start	End	Strand	Organism	Function
GWHGAAAL024617	EuMADS65	TGACG-motif	TGACG	5	325	330	+	Hordeum vulgare	MeJA responsiveness
GWHGAAAL024617	EuMADS65	TGACG-motif	TGACG	5	524	529	+	Hordeum vulgare	MeJA responsiveness
GWHGAAAL024617	EuMADS65	G-Box	CACGTT	6	117	123	-	Pisum sativum	light responsiveness
GWHGAAAL024617	EuMADS65	G-Box	CACGTG	6	344	350	+	Pisum sativum	light responsiveness
GWHGAAAL024617	EuMADS65	G-Box	CACGTG	6	542	548	+	Pisum sativum	light responsiveness
GWHGAAAL024617	EuMADS65	G-Box	CACGTG	6	1782	1788	-	Pisum sativum	light responsiveness
GWHGAAAL024617	EuMADS65	TGA-element	AACGAC	6	313	319	+	Brassica oleracea	auxin responsiveness
GWHGAAAL024617	EuMADS65	TGA-element	AACGAC	6	357	363	-	Brassica oleracea	auxin responsiveness
GWHGAAAL024617	EuMADS65	TGA-element	AACGAC	6	555	561	-	Brassica oleracea	auxin responsiveness
GWHGAAAL024617	EuMADS65	TGA-element	AACGAC	6	874	880	+	Brassica oleracea	auxin responsiveness
GWHGAAAL024617	EuMADS65	ABRE	ACGTG	5	118	123	+	Arabidopsis thaliana	abscisic acid responsiveness
GWHGAAAL024617	EuMADS65	ABRE	CACGTG	6	344	350	+	Arabidopsis thaliana	abscisic acid responsiveness
GWHGAAAL024617	EuMADS65	ABRE	ACGTG	5	345	350	+	Arabidopsis thaliana	abscisic acid responsiveness
GWHGAAAL024617	EuMADS65	ABRE	AACCCGG	7	491	498	+	Arabidopsis thaliana	abscisic acid responsiveness
GWHGAAAL024617	EuMADS65	ABRE	CACGTG	6	542	548	+	Arabidopsis thaliana	abscisic acid responsiveness
GWHGAAAL024617	EuMADS65	ABRE	ACGTG	5	543	548	+	Arabidopsis thaliana	abscisic acid responsiveness
GWHGAAAL024617	EuMADS65	ABRE	ACGTG	5	1519	1524	-	Arabidopsis thaliana	abscisic acid responsiveness
GWHGAAAL024617	EuMADS65	ABRE	CACGTG	6	1782	1788	-	Arabidopsis thaliana	abscisic acid responsiveness
GWHGAAAL024617	EuMADS65	ABRE	ACGTG	5	1783	1788	+	Arabidopsis thaliana	abscisic acid responsiveness
GWHGAAAL024617	EuMADS65	G-box	TAAACGTG	8	115	123	+	Brassica oleracea	light responsiveness
GWHGAAAL024617	EuMADS65	G-box	CACGTG	6	344	350	+	Arabidopsis thaliana	light responsiveness
GWHGAAAL024617	EuMADS65	G-box	CACGTG	6	542	548	+	Arabidopsis thaliana	light responsiveness
GWHGAAAL024617	EuMADS65	G-box	TACGTG	6	1519	1525	-	Arabidopsis thaliana	light responsiveness
GWHGAAAL024617	EuMADS65	G-box	CACGTG	6	1782	1788	-	Arabidopsis thaliana	light responsiveness
GWHGAAAL024617	EuMADS65	CGTCA-motif	CGTCA	5	325	330	-	Hordeum vulgare	MeJA responsiveness
GWHGAAAL024617	EuMADS65	CGTCA-motif	CGTCA	5	524	529	-	Hordeum vulgare	MeJA responsiveness
GWHGAAAL024617	EuMADS65	TCA-element	TCAGAAGAGG	10	274	284	+	Brassica oleracea	salicylic acid responsiveness
GWHGAAAL024617	EuMADS65	O2-site	GTTGACGTGA	9	584	593	+	Zea mays	zein metabolism regulation
GWHGAAAL024617	EuMADS65	LTR	CCGAAA	6	161	167	-	Hordeum vulgare	low-temperature responsiveness
GWHGAAAL024655	EuMADS66	O2-site	GATGATGTGG	9	1239	1248	-	Zea mays	zein metabolism regulation
GWHGAAAL024655	EuMADS66	LTR	CCGAAA	6	963	969	+	Hordeum vulgare	low-temperature responsiveness
GWHGAAAL024655	EuMADS66	GARE-motif	TCTGTTG	7	557	564	-	Brassica oleracea	gibberellin responsiveness
GWHGAAAL024655	EuMADS66	Sp1	GGGCGG	6	1788	1794	+	Oryza sativa	light responsiveness
GWHGAAAL024655	EuMADS66	CGTCA-motif	CGTCA	5	1703	1708	-	Hordeum vulgare	MeJA responsiveness
GWHGAAAL024655	EuMADS66	TCA-element	CCATCTTTTT	9	1096	1105	-	Nicotiana tabacum	salicylic acid responsiveness
GWHGAAAL024655	EuMADS66	G-Box	CACGTG	6	1055	1061	-	Pisum sativum	light responsiveness
GWHGAAAL024655	EuMADS66	ARE	AAACCA	6	1889	1895	+	Zea mays	anaerobic induction
GWHGAAAL024655	EuMADS66	G-box	TACGTG	6	104	110	+	Arabidopsis thaliana	light responsiveness
GWHGAAAL024655	EuMADS66	G-box	TACGTG	6	791	797	-	Arabidopsis thaliana	light responsiveness
GWHGAAAL024655	EuMADS66	G-box	CACGTG	6	1055	1061	-	Arabidopsis thaliana	light responsiveness
GWHGAAAL024655	EuMADS66	ABRE	ACGTG	5	105	110	+	Arabidopsis thaliana	abscisic acid responsiveness
GWHGAAAL024655	EuMADS66	ABRE	ACGTG	5	791	796	-	Arabidopsis thaliana	abscisic acid responsiveness
GWHGAAAL024655	EuMADS66	ABRE	GACACGTGGC	9	1021	1030	-	Triticum aestivum	abscisic acid responsiveness
GWHGAAAL024655	EuMADS66	ABRE	CACGTG	6	1055	1061	-	Arabidopsis thaliana	abscisic acid responsiveness
GWHGAAAL024655	EuMADS66	ABRE	ACGTG	5	1056	1061	+	Arabidopsis thaliana	abscisic acid responsiveness
GWHGAAAL024655	EuMADS66	ABRE	AACCCGG	7	1757	1764	+	Arabidopsis thaliana	abscisic acid responsiveness
GWHGAAAL024655	EuMADS66	GT1-motif	GGTTAA	6	1683	1689	-	Arabidopsis thaliana	light responsiveness
GWHGAAAL024655	EuMADS66	TGACG-motif	TGACG	5	1703	1708	+	Hordeum vulgare	MeJA responsiveness
evm.model.000007F_4.12	EuMADS62	G-box	CACGAC	6	1832	1838	-	Zea mays	light responsiveness
evm.model.000007F_4.12	EuMADS62	ARE	AAACCA	6	195	201	-	Zea mays	anaerobic induction
evm.model.000007F_4.12	EuMADS62	ARE	AAACCA	6	592	598	+	Zea mays	anaerobic induction
evm.model.000007F_4.12	EuMADS62	ARE	AAACCA	6	1561	1567	-	Zea mays	anaerobic induction
evm.model.000007F_4.12	EuMADS62	ARE	AAACCA	6	1592	1598	-	Zea mays	anaerobic induction
evm.model.000007F_4.12	EuMADS62	TGA-element	AACGAC	6	1475	1481	-	Brassica oleracea	auxin responsiveness
evm.model.000007F_4.12	EuMADS62	TGACG-motif	TGACG	5	1964	1969	-	Hordeum vulgare	MeJA responsiveness
evm.model.000007F_4.12	EuMADS62	GT1-motif	GGTTAA	6	610	616	-	Arabidopsis thaliana	light responsiveness
evm.model.000007F_4.12	EuMADS62	GT1-motif	GGTTAA	6	1660	1666	-	Arabidopsis thaliana	light responsiveness
evm.model.000007F_4.12	EuMADS62	LTR	CCGAAA	6	1343	1349	-	Hordeum vulgare	low-temperature responsiveness
evm.model.000007F_4.12	EuMADS62	CGTCA-motif	CGTCA	5	1964	1969	+	Hordeum vulgare	MeJA responsiveness
evm.model.000124F.33	EuMADS63	TGACG-motif	TGACG	5	187	192	-	Hordeum vulgare	MeJA responsiveness
evm.model.000124F.33	EuMADS63	TGACG-motif	TGACG	5	761	766	+	Hordeum vulgare	MeJA responsiveness
evm.model.000124F.33	EuMADS63	G-box	CACGTC	6	629	635	+	Zea mays	light responsiveness
evm.model.000124F.33	EuMADS63	G-box	CACGTG	6	873	879	+	Arabidopsis thaliana	light responsiveness
evm.model.000124F.33	EuMADS63	G-box	ACACGTGT	8	1194	1202	-	Brassica napus	light responsiveness
evm.model.000124F.33	EuMADS63	G-box	CACGTG	6	1195	1201	-	Arabidopsis thaliana	light responsiveness
evm.model.000124F.33	EuMADS63	G-box	CACGTG	6	1413	1419	-	Arabidopsis thaliana	light responsiveness
evm.model.000124F.33	EuMADS63	G-box	GCCACGTGGA	10	1759	1769	-	Arabidopsis thaliana	light responsiveness
evm.model.000124F.33	EuMADS63	G-box	CACGTG	6	1761	1767	-	Arabidopsis thaliana	light responsiveness
evm.model.000124F.33	EuMADS63	G-box	CACGTG	6	1809	1815	-	Arabidopsis thaliana	light responsiveness
evm.model.000124F.33	EuMADS63	ABRE	ACGTG	5	629	634	-	Arabidopsis thaliana	abscisic acid responsiveness
evm.model.000124F.33	EuMADS63	ABRE	CACGTG	6	873	879	+	Arabidopsis thaliana	abscisic acid responsiveness
evm.model.000124F.33	EuMADS63	ABRE	ACGTG	5	874	879	+	Arabidopsis thaliana	abscisic acid responsiveness
evm.model.000124F.33	EuMADS63	ABRE	ACGTG	5	1028	1033	+	Arabidopsis thaliana	abscisic acid responsiveness
evm.model.000124F.33	EuMADS63	ABRE	CACGTG	6	1195	1201	-	Arabidopsis thaliana	abscisic acid responsiveness
evm.model.000124F.33	EuMADS63	ABRE	ACGTG	5	1196	1201	+	Arabidopsis thaliana	abscisic acid responsiveness
evm.model.000124F.33	EuMADS63	ABRE	CACGTG	6	1413	1419	-	Arabidopsis thaliana	abscisic acid responsiveness
evm.model.000124F.33	EuMADS63	ABRE	ACGTG	5	1414	1419	+	Arabidopsis thaliana	abscisic acid responsiveness
evm.model.000124F.33	EuMADS63	ABRE	CACGTG	6	1761	1767	-	Arabidopsis thaliana	abscisic acid responsiveness
evm.model.000124F.33	EuMADS63	ABRE	ACGTG	5	1762	1767	+	Arabidopsis thaliana	abscisic acid responsiveness
evm.model.000124F.33	EuMADS63	ABRE	GACACGTGGC	9	1807	1816	-	Triticum aestivum	abscisic acid responsiveness
evm.model.000124F.33	EuMADS63	ABRE	CACGTG	6	1809	1815	-	Arabidopsis thaliana	abscisic acid responsiveness
evm.model.000124F.33	EuMADS63	ABRE	ACGTG	5	1810	1815	+	Arabidopsis thaliana	abscisic acid responsiveness
evm.model.000124F.33	EuMADS63	TATC-box	TATCCCA	7	1616	1623	+	Oryza sativa	gibberellin responsiveness
evm.model.000124F.33	EuMADS63	TGA-element	AACGAC	6	1968	1974	+	Brassica oleracea	auxin responsiveness
evm.model.000124F.33	EuMADS63	G-Box	CACGTG	6	873	879	+	Pisum sativum	light responsiveness
evm.model.000124F.33	EuMADS63	G-Box	CACGTT	6	1027	1033	-	Pisum sativum	light responsiveness
evm.model.000124F.33	EuMADS63	G-Box	CACGTG	6	1195	1201	-	Pisum sativum	light responsiveness
evm.model.000124F.33	EuMADS63	G-Box	CACGTG	6	1413	1419	-	Pisum sativum	light responsiveness
evm.model.000124F.33	EuMADS63	G-Box	TCCACATGGCA	10	1759	1769	+	Triticum aestivum	light responsiveness
evm.model.000124F.33	EuMADS63	G-Box	CACGTG	6	1761	1767	-	Pisum sativum	light responsiveness
evm.model.000124F.33	EuMADS63	G-Box	CACGTG	6	1809	1815	-	Pisum sativum	light responsiveness
evm.model.000124F.33	EuMADS63	ARE	AAACCA	6	142	148	+	Zea mays	anaerobic induction
evm.model.000124F.33	EuMADS63	TCA-element	CCATCTTTTT	9	435	444	-	Nicotiana tabacum	salicylic acid responsiveness
evm.model.000124F.33	EuMADS63	CGTCA-motif	CGTCA	5	187	192	+	Hordeum vulgare	MeJA responsiveness
evm.model.000124F.33	EuMADS63	CGTCA-motif	CGTCA	5	761	766	-	Hordeum vulgare	MeJA responsiveness
evm.model.000124F.35	EuMADS64	GT1-motif	GGTTAA	6	1317	1323	-	Arabidopsis thaliana	light responsiveness
evm.model.000124F.35	EuMADS64	GT1-motif	GGTTAA	6	1509	1515	-	Arabidopsis thaliana	light responsiveness
evm.model.000124F.35	EuMADS64	GT1-motif	GGTTAA	6	1565	1571	-	Arabidopsis thaliana	light responsiveness
evm.model.000124F.35	EuMADS64	TGACG-motif	TGACG	5	297	302	-	Hordeum vulgare	MeJA responsiveness
evm.model.000124F.35	EuMADS64	TGACG-motif	TGACG	5	402	407	-	Hordeum vulgare	MeJA responsiveness
evm.model.000124F.35	EuMADS64	TGACG-motif	TGACG	5	1570	1575	-	Hordeum vulgare	MeJA responsiveness
evm.model.000124F.35	EuMADS64	G-Box	CACGTG	6	1498	1504	-	Pisum sativum	light responsiveness
evm.model.000124F.35	EuMADS64	TGA-element	AACGAC	6	71	77	+	Brassica oleracea	auxin responsiveness
evm.model.000124F.35	EuMADS64	TGA-element	AACGAC	6	210	216	+	Brassica oleracea	auxin responsiveness
evm.model.000124F.35	EuMADS64	TC-rich repeats	GTTTTCTTAC	9	1406	1415	+	Nicotiana tabacum	defense and stress responsiveness
evm.model.000124F.35	EuMADS64	ABRE	TACGGTC	7	90	97	-	Arabidopsis thaliana	abscisic acid responsiveness
evm.model.000124F.35	EuMADS64	ABRE	GACACGTGGC	9	1496	1505	-	Triticum aestivum	abscisic acid responsiveness
evm.model.000124F.35	EuMADS64	ABRE	CACGTG	6	1498	1504	-	Arabidopsis thaliana	abscisic acid responsiveness
evm.model.000124F.35	EuMADS64	ABRE	ACGTG	5	1499	1504	+	Arabidopsis thaliana	abscisic acid responsiveness
evm.model.000124F.35	EuMADS64	G-box	ACACGTGT	8	1497	1505	-	Brassica napus	light responsiveness
evm.model.000124F.35	EuMADS64	G-box	CACGTG	6	1498	1504	-	Arabidopsis thaliana	light responsiveness
evm.model.000124F.35	EuMADS64	CGTCA-motif	CGTCA	5	297	302	+	Hordeum vulgare	MeJA responsiveness
evm.model.000124F.35	EuMADS64	CGTCA-motif	CGTCA	5	402	407	+	Hordeum vulgare	MeJA responsiveness
evm.model.000124F.35	EuMADS64	CGTCA-motif	CGTCA	5	1570	1575	+	Hordeum vulgare	MeJA responsiveness
evm.model.Chr1.1507	EuMADS03	Sp1	GGGCGG	6	453	459	+	Oryza sativa	light responsiveness
evm.model.Chr1.1507	EuMADS03	TATC-box	TATCCCA	7	1329	1336	-	Oryza sativa	gibberellin responsiveness
evm.model.Chr1.1507	EuMADS03	ABRE	ACGTG	5	214	219	+	Arabidopsis thaliana	abscisic acid responsiveness
evm.model.Chr1.1507	EuMADS03	ABRE	AACCCGG	7	317	324	+	Arabidopsis thaliana	abscisic acid responsiveness
evm.model.Chr1.1507	EuMADS03	G-box	TACGTG	6	213	219	+	Arabidopsis thaliana	light responsiveness
evm.model.Chr1.1507	EuMADS03	ARE	AAACCA	6	53	59	+	Zea mays	anaerobic induction
evm.model.Chr1.1507	EuMADS03	ARE	AAACCA	6	67	73	+	Zea mays	anaerobic induction
evm.model.Chr1.1507	EuMADS03	ARE	AAACCA	6	91	97	+	Zea mays	anaerobic induction
evm.model.Chr1.1507	EuMADS03	ARE	AAACCA	6	244	250	+	Zea mays	anaerobic induction
evm.model.Chr1.1507	EuMADS03	ARE	AAACCA	6	292	298	+	Zea mays	anaerobic induction
evm.model.Chr1.1507	EuMADS03	ARE	AAACCA	6	298	304	+	Zea mays	anaerobic induction
evm.model.Chr1.1507	EuMADS03	ARE	AAACCA	6	335	341	-	Zea mays	anaerobic induction
evm.model.Chr1.1507	EuMADS03	GT1-motif	GGTTAA	6	1350	1356	+	Arabidopsis thaliana	light responsiveness
evm.model.Chr1.1507	EuMADS03	GT1-motif	GGTTAA	6	1436	1442	+	Arabidopsis thaliana	light responsiveness
evm.model.Chr1.508	EuMADS01	TATC-box	TATCCCA	7	302	309	-	Oryza sativa	gibberellin responsiveness
evm.model.Chr1.508	EuMADS01	ARE	AAACCA	6	243	249	-	Zea mays	anaerobic induction
evm.model.Chr1.508	EuMADS01	ARE	AAACCA	6	290	296	-	Zea mays	anaerobic induction
evm.model.Chr1.508	EuMADS01	ARE	AAACCA	6	983	989	-	Zea mays	anaerobic induction
evm.model.Chr1.508	EuMADS01	ARE	AAACCA	6	1047	1053	-	Zea mays	anaerobic induction
evm.model.Chr1.508	EuMADS01	ARE	AAACCA	6	1073	1079	-	Zea mays	anaerobic induction
evm.model.Chr1.508	EuMADS01	ARE	AAACCA	6	1078	1084	-	Zea mays	anaerobic induction
evm.model.Chr1.508	EuMADS01	ARE	AAACCA	6	1104	1110	-	Zea mays	anaerobic induction
evm.model.Chr1.508	EuMADS01	ARE	AAACCA	6	1159	1165	+	Zea mays	anaerobic induction
evm.model.Chr1.508	EuMADS01	ARE	AAACCA	6	1933	1939	-	Zea mays	anaerobic induction
evm.model.Chr1.508	EuMADS01	TCA-element	CCATCTTTTT	9	1299	1308	-	Nicotiana tabacum	salicylic acid responsiveness
evm.model.Chr1.508	EuMADS01	TCA-element	CCATCTTTTT	9	1658	1667	+	Nicotiana tabacum	salicylic acid responsiveness
evm.model.Chr1.508	EuMADS01	LTR	CCGAAA	6	1835	1841	-	Hordeum vulgare	low-temperature responsiveness
evm.model.Chr1.760	EuMADS02	ARE	AAACCA	6	1780	1786	+	Zea mays	anaerobic induction
evm.model.Chr1.760	EuMADS02	ARE	AAACCA	6	1851	1857	+	Zea mays	anaerobic induction
evm.model.Chr1.760	EuMADS02	G-box	TACGTG	6	531	537	-	Arabidopsis thaliana	light responsiveness
evm.model.Chr1.760	EuMADS02	ABRE	ACGTG	5	531	536	-	Arabidopsis thaliana	abscisic acid responsiveness
evm.model.Chr1.760	EuMADS02	TC-rich repeats	GTTTTCTTAC	9	416	425	-	Nicotiana tabacum	defense and stress responsiveness
evm.model.Chr1.760	EuMADS02	TC-rich repeats	GTTTTCTTAC	9	1831	1840	-	Nicotiana tabacum	defense and stress responsiveness
evm.model.Chr1.760	EuMADS02	GT1-motif	GGTTAAT	7	570	577	+	Avena sativa	light responsiveness
evm.model.Chr1.760	EuMADS02	TGACG-motif	TGACG	5	947	952	-	Hordeum vulgare	MeJA responsiveness
evm.model.Chr1.760	EuMADS02	TGACG-motif	TGACG	5	1001	1006	+	Hordeum vulgare	MeJA responsiveness
evm.model.Chr1.760	EuMADS02	TGACG-motif	TGACG	5	1007	1012	-	Hordeum vulgare	MeJA responsiveness
evm.model.Chr1.760	EuMADS02	TGACG-motif	TGACG	5	1311	1316	-	Hordeum vulgare	MeJA responsiveness
evm.model.Chr1.760	EuMADS02	O2-site	GATGACATGG	9	1970	1979	-	Zea mays	zein metabolism regulation
evm.model.Chr1.760	EuMADS02	CGTCA-motif	CGTCA	5	947	952	+	Hordeum vulgare	MeJA responsiveness
evm.model.Chr1.760	EuMADS02	CGTCA-motif	CGTCA	5	1001	1006	-	Hordeum vulgare	MeJA responsiveness
evm.model.Chr1.760	EuMADS02	CGTCA-motif	CGTCA	5	1007	1012	+	Hordeum vulgare	MeJA responsiveness
evm.model.Chr1.760	EuMADS02	CGTCA-motif	CGTCA	5	1311	1316	+	Hordeum vulgare	MeJA responsiveness
evm.model.Chr10.1970_evm.model.Chr10.1971	EuMADS39	G-box	CACGAC	6	379	385	-	Zea mays	light responsiveness
evm.model.Chr10.1970_evm.model.Chr10.1971	EuMADS39	TGA-element	AACGAC	6	959	965	+	Brassica oleracea	auxin responsiveness
evm.model.Chr10.1970_evm.model.Chr10.1971	EuMADS39	TGA-element	AACGAC	6	1138	1144	-	Brassica oleracea	auxin responsiveness
evm.model.Chr10.1970_evm.model.Chr10.1971	EuMADS39	TGA-element	AACGAC	6	1769	1775	-	Brassica oleracea	auxin responsiveness
evm.model.Chr10.1970_evm.model.Chr10.1971	EuMADS39	ARE	AAACCA	6	412	418	-	Zea mays	anaerobic induction
evm.model.Chr10.1970_evm.model.Chr10.1971	EuMADS39	TGACG-motif	TGACG	5	1775	1780	-	Hordeum vulgare	MeJA responsiveness
evm.model.Chr10.1970_evm.model.Chr10.1971	EuMADS39	TGACG-motif	TGACG	5	1848	1853	+	Hordeum vulgare	MeJA responsiveness
evm.model.Chr10.1970_evm.model.Chr10.1971	EuMADS39	Sp1	GGGCGG	6	331	337	-	Oryza sativa	light responsiveness
evm.model.Chr10.1970_evm.model.Chr10.1971	EuMADS39	LTR	CCGAAA	6	1353	1359	+	Hordeum vulgare	low-temperature responsiveness
evm.model.Chr10.1970_evm.model.Chr10.1971	EuMADS39	O2-site	GATGACATGG	9	1414	1423	-	Zea mays	zein metabolism regulation
evm.model.Chr10.1970_evm.model.Chr10.1971	EuMADS39	CGTCA-motif	CGTCA	5	1775	1780	+	Hordeum vulgare	MeJA responsiveness
evm.model.Chr10.1970_evm.model.Chr10.1971	EuMADS39	CGTCA-motif	CGTCA	5	1848	1853	-	Hordeum vulgare	MeJA responsiveness
evm.model.Chr10.369	EuMADS36	CGTCA-motif	CGTCA	5	288	293	-	Hordeum vulgare	MeJA responsiveness
evm.model.Chr10.369	EuMADS36	CGTCA-motif	CGTCA	5	341	346	-	Hordeum vulgare	MeJA responsiveness
evm.model.Chr10.369	EuMADS36	CGTCA-motif	CGTCA	5	376	381	-	Hordeum vulgare	MeJA responsiveness
evm.model.Chr10.369	EuMADS36	CGTCA-motif	CGTCA	5	467	472	-	Hordeum vulgare	MeJA responsiveness
evm.model.Chr10.369	EuMADS36	CGTCA-motif	CGTCA	5	523	528	-	Hordeum vulgare	MeJA responsiveness
evm.model.Chr10.369	EuMADS36	CGTCA-motif	CGTCA	5	558	563	-	Hordeum vulgare	MeJA responsiveness
evm.model.Chr10.369	EuMADS36	CGTCA-motif	CGTCA	5	592	597	-	Hordeum vulgare	MeJA responsiveness
evm.model.Chr10.369	EuMADS36	CGTCA-motif	CGTCA	5	605	610	-	Hordeum vulgare	MeJA responsiveness
evm.model.Chr10.369	EuMADS36	CGTCA-motif	CGTCA	5	618	623	-	Hordeum vulgare	MeJA responsiveness
evm.model.Chr10.369	EuMADS36	CGTCA-motif	CGTCA	5	1493	1498	-	Hordeum vulgare	MeJA responsiveness
evm.model.Chr10.369	EuMADS36	TCA-element	CCATCTTTTT	9	1486	1495	-	Nicotiana tabacum	salicylic acid responsiveness
evm.model.Chr10.369	EuMADS36	3-AF1 binding site	TAAGAGAGGAA	10	1645	1655	+	Solanum tuberosum	light responsiveness
evm.model.Chr10.369	EuMADS36	WUN-motif	AAATTTCCT	9	1680	1689	-	Brassica oleracea	wound responsiveness
evm.model.Chr10.369	EuMADS36	TGA-element	AACGAC	6	309	315	+	Brassica oleracea	auxin responsiveness
evm.model.Chr10.369	EuMADS36	TGA-element	AACGAC	6	425	431	+	Brassica oleracea	auxin responsiveness
evm.model.Chr10.369	EuMADS36	TGA-element	AACGAC	6	488	494	+	Brassica oleracea	auxin responsiveness
evm.model.Chr10.369	EuMADS36	TGA-element	AACGAC	6	643	649	+	Brassica oleracea	auxin responsiveness
evm.model.Chr10.369	EuMADS36	TGA-element	AACGAC	6	1964	1970	-	Brassica oleracea	auxin responsiveness
evm.model.Chr10.369	EuMADS36	TGACG-motif	TGACG	5	288	293	+	Hordeum vulgare	MeJA responsiveness
evm.model.Chr10.369	EuMADS36	TGACG-motif	TGACG	5	341	346	+	Hordeum vulgare	MeJA responsiveness
evm.model.Chr10.369	EuMADS36	TGACG-motif	TGACG	5	376	381	+	Hordeum vulgare	MeJA responsiveness
evm.model.Chr10.369	EuMADS36	TGACG-motif	TGACG	5	467	472	+	Hordeum vulgare	MeJA responsiveness
evm.model.Chr10.369	EuMADS36	TGACG-motif	TGACG	5	523	528	+	Hordeum vulgare	MeJA responsiveness
evm.model.Chr10.369	EuMADS36	TGACG-motif	TGACG	5	558	563	+	Hordeum vulgare	MeJA responsiveness
evm.model.Chr10.369	EuMADS36	TGACG-motif	TGACG	5	592	597	+	Hordeum vulgare	MeJA responsiveness
evm.model.Chr10.369	EuMADS36	TGACG-motif	TGACG	5	605	610	+	Hordeum vulgare	MeJA responsiveness
evm.model.Chr10.369	EuMADS36	TGACG-motif	TGACG	5	618	623	+	Hordeum vulgare	MeJA responsiveness
evm.model.Chr10.369	EuMADS36	TGACG-motif	TGACG	5	1493	1498	+	Hordeum vulgare	MeJA responsiveness
evm.model.Chr10.369	EuMADS36	GT1-motif	GGTTAAT	7	1152	1159	+	Avena sativa	light responsiveness
evm.model.Chr10.894	EuMADS37	ABRE	ACGTG	5	560	565	-	Arabidopsis thaliana	abscisic acid responsiveness
evm.model.Chr10.894	EuMADS37	ABRE	ACGTG	5	888	893	-	Arabidopsis thaliana	abscisic acid responsiveness
evm.model.Chr10.894	EuMADS37	G-box	TAAACGTG	8	560	568	-	Brassica oleracea	light responsiveness
evm.model.Chr10.894	EuMADS37	G-box	CCACGTAA	8	887	895	+	Brassica napus	light responsiveness
evm.model.Chr10.894	EuMADS37	G-box	TACGTG	6	888	894	-	Arabidopsis thaliana	light responsiveness
evm.model.Chr10.894	EuMADS37	ARE	AAACCA	6	228	234	+	Zea mays	anaerobic induction
evm.model.Chr10.894	EuMADS37	ARE	AAACCA	6	234	240	+	Zea mays	anaerobic induction
evm.model.Chr10.894	EuMADS37	ARE	AAACCA	6	1359	1365	-	Zea mays	anaerobic induction
evm.model.Chr10.894	EuMADS37	ARE	AAACCA	6	1525	1531	-	Zea mays	anaerobic induction
evm.model.Chr10.894	EuMADS37	G-Box	CACGTT	6	560	566	+	Pisum sativum	light responsiveness
evm.model.Chr10.894	EuMADS37	GT1-motif	GGTTAA	6	282	288	-	Arabidopsis thaliana	light responsiveness
evm.model.Chr10.894	EuMADS37	GT1-motif	GTGTGTGAA	9	1928	1937	-	Solanum tuberosum	light responsiveness
evm.model.Chr10.894	EuMADS37	GT1-motif	GGTTAA	6	1968	1974	-	Arabidopsis thaliana	light responsiveness
evm.model.Chr10.894	EuMADS37	TCA-element	CCATCTTTTT	9	461	470	+	Nicotiana tabacum	salicylic acid responsiveness
evm.model.Chr10.903	EuMADS38	ARE	AAACCA	6	291	297	+	Zea mays	anaerobic induction
evm.model.Chr10.903	EuMADS38	ARE	AAACCA	6	327	333	+	Zea mays	anaerobic induction
evm.model.Chr10.903	EuMADS38	ARE	AAACCA	6	368	374	+	Zea mays	anaerobic induction
evm.model.Chr10.903	EuMADS38	ARE	AAACCA	6	782	788	-	Zea mays	anaerobic induction
evm.model.Chr10.903	EuMADS38	ARE	AAACCA	6	962	968	+	Zea mays	anaerobic induction
evm.model.Chr10.903	EuMADS38	ARE	AAACCA	6	1800	1806	+	Zea mays	anaerobic induction
evm.model.Chr10.903	EuMADS38	ARE	AAACCA	6	1809	1815	-	Zea mays	anaerobic induction
evm.model.Chr10.903	EuMADS38	TGA-element	AACGAC	6	979	985	-	Brassica oleracea	auxin responsiveness
evm.model.Chr10.903	EuMADS38	TGA-element	AACGAC	6	1749	1755	+	Brassica oleracea	auxin responsiveness
evm.model.Chr10.903	EuMADS38	TGACG-motif	TGACG	5	1648	1653	-	Hordeum vulgare	MeJA responsiveness
evm.model.Chr10.903	EuMADS38	GT1-motif	GGTTAAT	7	75	82	+	Avena sativa	light responsiveness
evm.model.Chr10.903	EuMADS38	GT1-motif	GGTTAA	6	1071	1077	-	Arabidopsis thaliana	light responsiveness
evm.model.Chr10.903	EuMADS38	GT1-motif	GGTTAAT	7	1555	1562	-	Avena sativa	light responsiveness
evm.model.Chr10.903	EuMADS38	GT1-motif	GGTTAA	6	1556	1562	-	Arabidopsis thaliana	light responsiveness
evm.model.Chr10.903	EuMADS38	4cl-CMA2b	TCTCACCAACCACA	13	1991	2004	-	Solanum tuberosum	light responsiveness
evm.model.Chr10.903	EuMADS38	O2-site	GATGATGTGG	9	864	873	+	Zea mays	zein metabolism regulation
evm.model.Chr10.903	EuMADS38	CGTCA-motif	CGTCA	5	1648	1653	+	Hordeum vulgare	MeJA responsiveness
evm.model.Chr10.903	EuMADS38	TCA-element	CCATCTTTTT	9	1019	1028	+	Nicotiana tabacum	salicylic acid responsiveness
evm.model.Chr10.903	EuMADS38	TCA-element	CCATCTTTTT	9	1278	1287	-	Nicotiana tabacum	salicylic acid responsiveness
evm.model.Chr12.1177	EuMADS42	ABRE	ACGTG	5	1920	1925	+	Arabidopsis thaliana	abscisic acid responsiveness
evm.model.Chr12.1177	EuMADS42	ARE	AAACCA	6	1521	1527	-	Zea mays	anaerobic induction
evm.model.Chr12.1177	EuMADS42	G-Box	CACGTT	6	1919	1925	-	Pisum sativum	light responsiveness
evm.model.Chr12.1177	EuMADS42	TGACG-motif	TGACG	5	119	124	+	Hordeum vulgare	MeJA responsiveness
evm.model.Chr12.1177	EuMADS42	TGACG-motif	TGACG	5	709	714	-	Hordeum vulgare	MeJA responsiveness
evm.model.Chr12.1177	EuMADS42	TGACG-motif	TGACG	5	1228	1233	-	Hordeum vulgare	MeJA responsiveness
evm.model.Chr12.1177	EuMADS42	GT1-motif	GGTTAA	6	432	438	+	Arabidopsis thaliana	light responsiveness
evm.model.Chr12.1177	EuMADS42	GT1-motif	GGTTAAT	7	539	546	-	Avena sativa	light responsiveness
evm.model.Chr12.1177	EuMADS42	GT1-motif	GGTTAA	6	540	546	-	Arabidopsis thaliana	light responsiveness
evm.model.Chr12.1177	EuMADS42	Sp1	GGGCGG	6	1477	1483	-	Oryza sativa	light responsiveness
evm.model.Chr12.1177	EuMADS42	LTR	CCGAAA	6	1525	1531	-	Hordeum vulgare	low-temperature responsiveness
evm.model.Chr12.1177	EuMADS42	LTR	CCGAAA	6	1532	1538	+	Hordeum vulgare	low-temperature responsiveness
evm.model.Chr12.1177	EuMADS42	circadian	CAAAGATATC	9	216	225	-	Lycopersicon esculentum	circadian control
evm.model.Chr12.1177	EuMADS42	CGTCA-motif	CGTCA	5	119	124	-	Hordeum vulgare	MeJA responsiveness
evm.model.Chr12.1177	EuMADS42	CGTCA-motif	CGTCA	5	709	714	+	Hordeum vulgare	MeJA responsiveness
evm.model.Chr12.1177	EuMADS42	CGTCA-motif	CGTCA	5	1228	1233	+	Hordeum vulgare	MeJA responsiveness
evm.model.Chr12.1179	EuMADS43	GT1-motif	GGTTAA	6	431	437	+	Arabidopsis thaliana	light responsiveness
evm.model.Chr12.1179	EuMADS43	GT1-motif	GGTTAAT	7	538	545	-	Avena sativa	light responsiveness
evm.model.Chr12.1179	EuMADS43	GT1-motif	GGTTAA	6	539	545	-	Arabidopsis thaliana	light responsiveness
evm.model.Chr12.1179	EuMADS43	TGACG-motif	TGACG	5	118	123	+	Hordeum vulgare	MeJA responsiveness
evm.model.Chr12.1179	EuMADS43	TGACG-motif	TGACG	5	708	713	-	Hordeum vulgare	MeJA responsiveness
evm.model.Chr12.1179	EuMADS43	TGACG-motif	TGACG	5	1228	1233	-	Hordeum vulgare	MeJA responsiveness
evm.model.Chr12.1179	EuMADS43	ARE	AAACCA	6	1521	1527	-	Zea mays	anaerobic induction
evm.model.Chr12.1179	EuMADS43	G-Box	CACGTT	6	1919	1925	-	Pisum sativum	light responsiveness
evm.model.Chr12.1179	EuMADS43	ABRE	ACGTG	5	1920	1925	+	Arabidopsis thaliana	abscisic acid responsiveness
evm.model.Chr12.1179	EuMADS43	CGTCA-motif	CGTCA	5	118	123	-	Hordeum vulgare	MeJA responsiveness
evm.model.Chr12.1179	EuMADS43	CGTCA-motif	CGTCA	5	708	713	+	Hordeum vulgare	MeJA responsiveness
evm.model.Chr12.1179	EuMADS43	CGTCA-motif	CGTCA	5	1228	1233	+	Hordeum vulgare	MeJA responsiveness
evm.model.Chr12.1179	EuMADS43	circadian	CAAAGATATC	9	215	224	-	Lycopersicon esculentum	circadian control
evm.model.Chr12.1179	EuMADS43	LTR	CCGAAA	6	1525	1531	-	Hordeum vulgare	low-temperature responsiveness
evm.model.Chr12.1179	EuMADS43	LTR	CCGAAA	6	1532	1538	+	Hordeum vulgare	low-temperature responsiveness
evm.model.Chr12.1179	EuMADS43	Sp1	GGGCGG	6	1477	1483	-	Oryza sativa	light responsiveness
evm.model.Chr12.1521	EuMADS44	CGTCA-motif	CGTCA	5	1022	1027	+	Hordeum vulgare	MeJA responsiveness
evm.model.Chr12.1521	EuMADS44	TCA-element	CCATCTTTTT	9	128	137	+	Nicotiana tabacum	salicylic acid responsiveness
evm.model.Chr12.1521	EuMADS44	O2-site	GTTGACGTGA	9	1019	1028	-	Zea mays	zein metabolism regulation
evm.model.Chr12.1521	EuMADS44	LTR	CCGAAA	6	912	918	-	Hordeum vulgare	low-temperature responsiveness
evm.model.Chr12.1521	EuMADS44	TGACG-motif	TGACG	5	1022	1027	-	Hordeum vulgare	MeJA responsiveness
evm.model.Chr12.1521	EuMADS44	P-box	CCTTTTG	7	201	208	+	Oryza sativa	gibberellin responsiveness
evm.model.Chr12.1521	EuMADS44	TATC-box	TATCCCA	7	1511	1518	-	Oryza sativa	gibberellin responsiveness
evm.model.Chr12.1521	EuMADS44	ABRE	ACGTG	5	1020	1025	-	Arabidopsis thaliana	abscisic acid responsiveness
evm.model.Chr12.1521	EuMADS44	G-box	CACGTC	6	1020	1026	+	Zea mays	light responsiveness
evm.model.Chr12.286	EuMADS40	TCA-element	CCATCTTTTT	9	357	366	+	Nicotiana tabacum	salicylic acid responsiveness
evm.model.Chr12.286	EuMADS40	LTR	CCGAAA	6	795	801	-	Hordeum vulgare	low-temperature responsiveness
evm.model.Chr12.286	EuMADS40	GT1-motif	GGTTAA	6	488	494	-	Arabidopsis thaliana	light responsiveness
evm.model.Chr12.286	EuMADS40	GT1-motif	GGTTAA	6	670	676	-	Arabidopsis thaliana	light responsiveness
evm.model.Chr12.286	EuMADS40	GT1-motif	GGTTAA	6	1451	1457	-	Arabidopsis thaliana	light responsiveness
evm.model.Chr12.286	EuMADS40	TC-rich repeats	GTTTTCTTAC	9	1483	1492	+	Nicotiana tabacum	defense and stress responsiveness
evm.model.Chr12.286	EuMADS40	G-box	CACGTG	6	1098	1104	-	Arabidopsis thaliana	light responsiveness
evm.model.Chr12.286	EuMADS40	ABRE	CACGTG	6	1098	1104	-	Arabidopsis thaliana	abscisic acid responsiveness
evm.model.Chr12.286	EuMADS40	ABRE	ACGTG	5	1099	1104	+	Arabidopsis thaliana	abscisic acid responsiveness
evm.model.Chr12.286	EuMADS40	G-Box	CACGTG	6	1098	1104	-	Pisum sativum	light responsiveness
evm.model.Chr12.286	EuMADS40	ARE	AAACCA	6	192	198	-	Zea mays	anaerobic induction
evm.model.Chr12.846	EuMADS41	GARE-motif	TCTGTTG	7	303	310	+	Brassica oleracea	gibberellin responsiveness
evm.model.Chr12.846	EuMADS41	LTR	CCGAAA	6	1093	1099	-	Hordeum vulgare	low-temperature responsiveness
evm.model.Chr12.846	EuMADS41	ACE	CTAACGTATT	9	790	799	-	Petroselinum crispum	light responsiveness
evm.model.Chr12.846	EuMADS41	G-Box	CACGTT	6	792	798	+	Pisum sativum	light responsiveness
evm.model.Chr12.846	EuMADS41	ABRE	TACGGTC	7	236	243	+	Arabidopsis thaliana	abscisic acid responsiveness
evm.model.Chr12.846	EuMADS41	ABRE	ACGTG	5	792	797	-	Arabidopsis thaliana	abscisic acid responsiveness
evm.model.Chr12.846	EuMADS41	ABRE	TACGGTC	7	1840	1847	+	Arabidopsis thaliana	abscisic acid responsiveness
evm.model.Chr12.846	EuMADS41	TATC-box	TATCCCA	7	984	991	+	Oryza sativa	gibberellin responsiveness
evm.model.Chr12.846	EuMADS41	GT1-motif	GGTTAA	6	223	229	-	Arabidopsis thaliana	light responsiveness
evm.model.Chr12.846	EuMADS41	GT1-motif	GGTTAA	6	283	289	+	Arabidopsis thaliana	light responsiveness
evm.model.Chr12.846	EuMADS41	GT1-motif	GGTTAA	6	285	291	-	Arabidopsis thaliana	light responsiveness
evm.model.Chr12.846	EuMADS41	GT1-motif	GGTTAA	6	354	360	+	Arabidopsis thaliana	light responsiveness
evm.model.Chr12.846	EuMADS41	GT1-motif	GGTTAA	6	356	362	-	Arabidopsis thaliana	light responsiveness
evm.model.Chr12.846	EuMADS41	GT1-motif	GGTTAA	6	441	447	-	Arabidopsis thaliana	light responsiveness
evm.model.Chr12.846	EuMADS41	GT1-motif	GGTTAA	6	460	466	+	Arabidopsis thaliana	light responsiveness
evm.model.Chr12.846	EuMADS41	GT1-motif	GGTTAAT	7	1824	1831	+	Avena sativa	light responsiveness
evm.model.Chr13.1742	EuMADS46	LTR	CCGAAA	6	1861	1867	+	Hordeum vulgare	low-temperature responsiveness
evm.model.Chr13.1742	EuMADS46	GARE-motif	TCTGTTG	7	655	662	-	Brassica oleracea	gibberellin responsiveness
evm.model.Chr13.1742	EuMADS46	O2-site	GATGATGTGG	9	871	880	+	Zea mays	zein metabolism regulation
evm.model.Chr13.1742	EuMADS46	TCA-element	TCAGAAGAGG	9	1430	1439	+	Brassica oleracea	salicylic acid responsiveness
evm.model.Chr13.1742	EuMADS46	CGTCA-motif	CGTCA	5	121	126	-	Hordeum vulgare	MeJA responsiveness
evm.model.Chr13.1742	EuMADS46	CGTCA-motif	CGTCA	5	214	219	-	Hordeum vulgare	MeJA responsiveness
evm.model.Chr13.1742	EuMADS46	CGTCA-motif	CGTCA	5	366	371	-	Hordeum vulgare	MeJA responsiveness
evm.model.Chr13.1742	EuMADS46	CGTCA-motif	CGTCA	5	583	588	+	Hordeum vulgare	MeJA responsiveness
evm.model.Chr13.1742	EuMADS46	CGTCA-motif	CGTCA	5	931	936	-	Hordeum vulgare	MeJA responsiveness
evm.model.Chr13.1742	EuMADS46	ABRE	CACGTG	6	117	123	+	Arabidopsis thaliana	abscisic acid responsiveness
evm.model.Chr13.1742	EuMADS46	ABRE	ACGTG	5	118	123	+	Arabidopsis thaliana	abscisic acid responsiveness
evm.model.Chr13.1742	EuMADS46	ABRE	ACGTG	5	216	221	+	Arabidopsis thaliana	abscisic acid responsiveness
evm.model.Chr13.1742	EuMADS46	ABRE	ACGTG	5	1373	1378	-	Arabidopsis thaliana	abscisic acid responsiveness
evm.model.Chr13.1742	EuMADS46	G-box	CACGTG	6	117	123	+	Arabidopsis thaliana	light responsiveness
evm.model.Chr13.1742	EuMADS46	G-box	CACGAC	6	210	216	-	Zea mays	light responsiveness
evm.model.Chr13.1742	EuMADS46	G-box	CACGTC	6	215	221	-	Zea mays	light responsiveness
evm.model.Chr13.1742	EuMADS46	G-box	CACGAC	6	527	533	+	Zea mays	light responsiveness
evm.model.Chr13.1742	EuMADS46	ARE	AAACCA	6	1239	1245	-	Zea mays	anaerobic induction
evm.model.Chr13.1742	EuMADS46	G-Box	CACGTG	6	117	123	+	Pisum sativum	light responsiveness
evm.model.Chr13.1742	EuMADS46	G-Box	CACGTT	6	1373	1379	+	Pisum sativum	light responsiveness
evm.model.Chr13.1742	EuMADS46	TGACG-motif	TGACG	5	121	126	+	Hordeum vulgare	MeJA responsiveness
evm.model.Chr13.1742	EuMADS46	TGACG-motif	TGACG	5	214	219	+	Hordeum vulgare	MeJA responsiveness
evm.model.Chr13.1742	EuMADS46	TGACG-motif	TGACG	5	366	371	+	Hordeum vulgare	MeJA responsiveness
evm.model.Chr13.1742	EuMADS46	TGACG-motif	TGACG	5	583	588	-	Hordeum vulgare	MeJA responsiveness
evm.model.Chr13.1742	EuMADS46	TGACG-motif	TGACG	5	931	936	+	Hordeum vulgare	MeJA responsiveness
evm.model.Chr13.1742	EuMADS46	GT1-motif	GGTTAA	6	198	204	-	Arabidopsis thaliana	light responsiveness
evm.model.Chr13.1742	EuMADS46	GT1-motif	GGTTAA	6	1245	1251	-	Arabidopsis thaliana	light responsiveness
evm.model.Chr13.1746	EuMADS47	ARE	AAACCA	6	1403	1409	+	Zea mays	anaerobic induction
evm.model.Chr13.1746	EuMADS47	ARE	AAACCA	6	1953	1959	+	Zea mays	anaerobic induction
evm.model.Chr13.1746	EuMADS47	TATC-box	TATCCCA	7	1397	1404	-	Oryza sativa	gibberellin responsiveness
evm.model.Chr13.1746	EuMADS47	TATC-box	TATCCCA	7	1813	1820	-	Oryza sativa	gibberellin responsiveness
evm.model.Chr13.1746	EuMADS47	TATC-box	TATCCCA	7	1893	1900	-	Oryza sativa	gibberellin responsiveness
evm.model.Chr13.1746	EuMADS47	TC-rich repeats	ATTCTCTAAC	9	876	885	-	Nicotiana tabacum	defense and stress responsiveness
evm.model.Chr13.1746	EuMADS47	TCA-element	CCATCTTTTT	9	1980	1989	+	Nicotiana tabacum	salicylic acid responsiveness
evm.model.Chr13.676	EuMADS45	LTR	CCGAAA	6	636	642	-	Hordeum vulgare	low-temperature responsiveness
evm.model.Chr13.676	EuMADS45	O2-site	GATGACATGG	9	680	689	+	Zea mays	zein metabolism regulation
evm.model.Chr13.676	EuMADS45	CGTCA-motif	CGTCA	5	1165	1170	-	Hordeum vulgare	MeJA responsiveness
evm.model.Chr13.676	EuMADS45	G-box	CACGAC	6	314	320	-	Zea mays	light responsiveness
evm.model.Chr13.676	EuMADS45	G-box	CACGTC	6	675	681	-	Zea mays	light responsiveness
evm.model.Chr13.676	EuMADS45	ABRE	ACGTG	5	676	681	+	Arabidopsis thaliana	abscisic acid responsiveness
evm.model.Chr13.676	EuMADS45	ABRE	ACGTG	5	1577	1582	-	Arabidopsis thaliana	abscisic acid responsiveness
evm.model.Chr13.676	EuMADS45	TC-rich repeats	ATTCTCTAAC	9	446	455	-	Nicotiana tabacum	defense and stress responsiveness
evm.model.Chr13.676	EuMADS45	P-box	CCTTTTG	7	1449	1456	+	Oryza sativa	gibberellin responsiveness
evm.model.Chr13.676	EuMADS45	TGA-element	AACGAC	6	68	74	+	Brassica oleracea	auxin responsiveness
evm.model.Chr13.676	EuMADS45	TGA-element	AACGAC	6	87	93	+	Brassica oleracea	auxin responsiveness
evm.model.Chr13.676	EuMADS45	TGA-element	AACGAC	6	1073	1079	+	Brassica oleracea	auxin responsiveness
evm.model.Chr13.676	EuMADS45	G-Box	CACGTT	6	1577	1583	+	Pisum sativum	light responsiveness
evm.model.Chr13.676	EuMADS45	ARE	AAACCA	6	711	717	-	Zea mays	anaerobic induction
evm.model.Chr13.676	EuMADS45	ARE	AAACCA	6	1052	1058	-	Zea mays	anaerobic induction
evm.model.Chr13.676	EuMADS45	ARE	AAACCA	6	1140	1146	-	Zea mays	anaerobic induction
evm.model.Chr13.676	EuMADS45	TGACG-motif	TGACG	5	1165	1170	+	Hordeum vulgare	MeJA responsiveness
evm.model.Chr13.676	EuMADS45	GT1-motif	GGTTAAT	7	1704	1711	+	Avena sativa	light responsiveness
evm.model.Chr15.1893	EuMADS52	LTR	CCGAAA	6	1146	1152	+	Hordeum vulgare	low-temperature responsiveness
evm.model.Chr15.1893	EuMADS52	CGTCA-motif	CGTCA	5	654	659	+	Hordeum vulgare	MeJA responsiveness
evm.model.Chr15.1893	EuMADS52	CGTCA-motif	CGTCA	5	1297	1302	+	Hordeum vulgare	MeJA responsiveness
evm.model.Chr15.1893	EuMADS52	ABRE	ACGTG	5	652	657	-	Arabidopsis thaliana	abscisic acid responsiveness
evm.model.Chr15.1893	EuMADS52	G-box	CACGTC	6	652	658	+	Zea mays	light responsiveness
evm.model.Chr15.1893	EuMADS52	ARE	AAACCA	6	1104	1110	-	Zea mays	anaerobic induction
evm.model.Chr15.1893	EuMADS52	TGA-element	AACGAC	6	305	311	-	Brassica oleracea	auxin responsiveness
evm.model.Chr15.1893	EuMADS52	TGACG-motif	TGACG	5	654	659	-	Hordeum vulgare	MeJA responsiveness
evm.model.Chr15.1893	EuMADS52	TGACG-motif	TGACG	5	1297	1302	-	Hordeum vulgare	MeJA responsiveness
evm.model.Chr15.1893	EuMADS52	GT1-motif	GGTTAA	6	564	570	+	Arabidopsis thaliana	light responsiveness
evm.model.Chr15.1893	EuMADS52	GT1-motif	GGTTAAT	7	876	883	+	Avena sativa	light responsiveness
evm.model.Chr15.1909	EuMADS53	CGTCA-motif	CGTCA	5	1265	1270	-	Hordeum vulgare	MeJA responsiveness
evm.model.Chr15.1909	EuMADS53	TCA-element	CCATCTTTTT	9	1304	1313	+	Nicotiana tabacum	salicylic acid responsiveness
evm.model.Chr15.1909	EuMADS53	TCA-element	CCATCTTTTT	9	1814	1823	+	Nicotiana tabacum	salicylic acid responsiveness
evm.model.Chr15.1909	EuMADS53	TGACG-motif	TGACG	5	1265	1270	+	Hordeum vulgare	MeJA responsiveness
evm.model.Chr15.1909	EuMADS53	ARE	AAACCA	6	59	65	-	Zea mays	anaerobic induction
evm.model.Chr15.1909	EuMADS53	ARE	AAACCA	6	1073	1079	-	Zea mays	anaerobic induction
evm.model.Chr15.1909	EuMADS53	TC-rich repeats	GTTTTCTTAC	9	932	941	-	Nicotiana tabacum	defense and stress responsiveness
evm.model.Chr15.1909	EuMADS53	TATC-box	TATCCCA	7	987	994	-	Oryza sativa	gibberellin responsiveness
evm.model.Chr15.1909	EuMADS53	G-box	CACGAC	6	1672	1678	+	Zea mays	light responsiveness
evm.model.Chr15.353	EuMADS49	TGACG-motif	TGACG	5	575	580	+	Hordeum vulgare	MeJA responsiveness
evm.model.Chr15.353	EuMADS49	TGACG-motif	TGACG	5	598	603	+	Hordeum vulgare	MeJA responsiveness
evm.model.Chr15.353	EuMADS49	TGACG-motif	TGACG	5	1039	1044	-	Hordeum vulgare	MeJA responsiveness
evm.model.Chr15.353	EuMADS49	GT1-motif	GGTTAA	6	1503	1509	+	Arabidopsis thaliana	light responsiveness
evm.model.Chr15.353	EuMADS49	G-box	CACGTC	6	576	582	-	Zea mays	light responsiveness
evm.model.Chr15.353	EuMADS49	G-box	CACGTG	6	605	611	+	Arabidopsis thaliana	light responsiveness
evm.model.Chr15.353	EuMADS49	ABRE	ACGTG	5	116	121	+	Arabidopsis thaliana	abscisic acid responsiveness
evm.model.Chr15.353	EuMADS49	ABRE	ACGTG	5	304	309	+	Arabidopsis thaliana	abscisic acid responsiveness
evm.model.Chr15.353	EuMADS49	ABRE	ACGTG	5	577	582	+	Arabidopsis thaliana	abscisic acid responsiveness
evm.model.Chr15.353	EuMADS49	ABRE	GACACGTGGC	9	603	612	+	Triticum aestivum	abscisic acid responsiveness
evm.model.Chr15.353	EuMADS49	ABRE	CACGTG	6	605	611	+	Arabidopsis thaliana	abscisic acid responsiveness
evm.model.Chr15.353	EuMADS49	ABRE	ACGTG	5	606	611	+	Arabidopsis thaliana	abscisic acid responsiveness
evm.model.Chr15.353	EuMADS49	ABRE	AACCCGG	7	1235	1242	-	Arabidopsis thaliana	abscisic acid responsiveness
evm.model.Chr15.353	EuMADS49	ABRE	AACCCGG	7	1251	1258	+	Arabidopsis thaliana	abscisic acid responsiveness
evm.model.Chr15.353	EuMADS49	ABRE	AACCCGG	7	1269	1276	-	Arabidopsis thaliana	abscisic acid responsiveness
evm.model.Chr15.353	EuMADS49	TC-rich repeats	GTTTTCTTAC	9	139	148	-	Nicotiana tabacum	defense and stress responsiveness
evm.model.Chr15.353	EuMADS49	TGA-element	AACGAC	6	1642	1648	+	Brassica oleracea	auxin responsiveness
evm.model.Chr15.353	EuMADS49	G-Box	CACGTT	6	115	121	-	Pisum sativum	light responsiveness
evm.model.Chr15.353	EuMADS49	G-Box	CACGTT	6	303	309	-	Pisum sativum	light responsiveness
evm.model.Chr15.353	EuMADS49	G-Box	CACGTG	6	605	611	+	Pisum sativum	light responsiveness
evm.model.Chr15.353	EuMADS49	ARE	AAACCA	6	1695	1701	+	Zea mays	anaerobic induction
evm.model.Chr15.353	EuMADS49	ARE	AAACCA	6	1704	1710	-	Zea mays	anaerobic induction
evm.model.Chr15.353	EuMADS49	CGTCA-motif	CGTCA	5	575	580	-	Hordeum vulgare	MeJA responsiveness
evm.model.Chr15.353	EuMADS49	CGTCA-motif	CGTCA	5	598	603	-	Hordeum vulgare	MeJA responsiveness
evm.model.Chr15.353	EuMADS49	CGTCA-motif	CGTCA	5	1039	1044	+	Hordeum vulgare	MeJA responsiveness
evm.model.Chr15.353	EuMADS49	LTR	CCGAAA	6	1166	1172	+	Hordeum vulgare	low-temperature responsiveness
evm.model.Chr15.353	EuMADS49	LTR	CCGAAA	6	1838	1844	+	Hordeum vulgare	low-temperature responsiveness
evm.model.Chr15.353	EuMADS49	O2-site	GTTGACGTGA	9	573	582	+	Zea mays	zein metabolism regulation
evm.model.Chr15.40	EuMADS48	circadian	CAAAGATATC	9	615	624	-	Lycopersicon esculentum	circadian control
evm.model.Chr15.40	EuMADS48	O2-site	GATGATGTGG	9	1331	1340	-	Zea mays	zein metabolism regulation
evm.model.Chr15.40	EuMADS48	AuxRR-core	GGTCCAT	7	1292	1299	-	Nicotiana tabacum	auxin responsiveness
evm.model.Chr15.40	EuMADS48	GT1-motif	GGTTAA	6	231	237	+	Arabidopsis thaliana	light responsiveness
evm.model.Chr15.40	EuMADS48	ARE	AAACCA	6	382	388	-	Zea mays	anaerobic induction
evm.model.Chr15.40	EuMADS48	ARE	AAACCA	6	623	629	-	Zea mays	anaerobic induction
evm.model.Chr15.40	EuMADS48	ARE	AAACCA	6	679	685	-	Zea mays	anaerobic induction
evm.model.Chr15.40	EuMADS48	G-Box	CACGTG	6	1309	1315	-	Pisum sativum	light responsiveness
evm.model.Chr15.40	EuMADS48	G-Box	CACGTG	6	1479	1485	-	Pisum sativum	light responsiveness
evm.model.Chr15.40	EuMADS48	WUN-motif	AAATTTCCT	9	1160	1169	-	Brassica oleracea	wound responsiveness
evm.model.Chr15.40	EuMADS48	TGA-element	AACGAC	6	993	999	-	Brassica oleracea	auxin responsiveness
evm.model.Chr15.40	EuMADS48	TC-rich repeats	ATTCTCTAAC	9	1907	1916	+	Nicotiana tabacum	defense and stress responsiveness
evm.model.Chr15.40	EuMADS48	ABRE	ACGTG	5	144	149	-	Arabidopsis thaliana	abscisic acid responsiveness
evm.model.Chr15.40	EuMADS48	ABRE	ACGTG	5	1086	1091	-	Arabidopsis thaliana	abscisic acid responsiveness
evm.model.Chr15.40	EuMADS48	ABRE	GACACGTGGC	9	1307	1316	+	Triticum aestivum	abscisic acid responsiveness
evm.model.Chr15.40	EuMADS48	ABRE	CACGTG	6	1309	1315	-	Arabidopsis thaliana	abscisic acid responsiveness
evm.model.Chr15.40	EuMADS48	ABRE	ACGTG	5	1310	1315	+	Arabidopsis thaliana	abscisic acid responsiveness
evm.model.Chr15.40	EuMADS48	ABRE	CACGTG	6	1479	1485	-	Arabidopsis thaliana	abscisic acid responsiveness
evm.model.Chr15.40	EuMADS48	ABRE	ACGTG	5	1480	1485	+	Arabidopsis thaliana	abscisic acid responsiveness
evm.model.Chr15.40	EuMADS48	ABRE	GCCGCGTGGC	9	1488	1497	-	Oryza sativa	abscisic acid responsiveness
evm.model.Chr15.40	EuMADS48	ABRE	GCCGCGTGGC	9	1820	1829	-	Oryza sativa	abscisic acid responsiveness
evm.model.Chr15.40	EuMADS48	G-box	TACGTG	6	144	150	-	Arabidopsis thaliana	light responsiveness
evm.model.Chr15.40	EuMADS48	G-box	TAACACGTAG	9	1083	1092	+	Brassica oleracea	light responsiveness
evm.model.Chr15.40	EuMADS48	G-box	TACGTG	6	1086	1092	-	Arabidopsis thaliana	light responsiveness
evm.model.Chr15.40	EuMADS48	G-box	GCCACGTGGA	9	1307	1316	+	Arabidopsis thaliana	light responsiveness
evm.model.Chr15.40	EuMADS48	G-box	CACGTG	6	1309	1315	-	Arabidopsis thaliana	light responsiveness
evm.model.Chr15.40	EuMADS48	G-box	CACGTG	6	1479	1485	-	Arabidopsis thaliana	light responsiveness
evm.model.Chr15.579	EuMADS50	ABRE	CACGTG	6	1428	1434	-	Arabidopsis thaliana	abscisic acid responsiveness
evm.model.Chr15.579	EuMADS50	ABRE	ACGTG	5	1429	1434	+	Arabidopsis thaliana	abscisic acid responsiveness
evm.model.Chr15.579	EuMADS50	ABRE	CGCACGTGTC	9	1550	1559	+	Hordeum vulgare	abscisic acid responsiveness
evm.model.Chr15.579	EuMADS50	ABRE	CACGTG	6	1552	1558	-	Arabidopsis thaliana	abscisic acid responsiveness
evm.model.Chr15.579	EuMADS50	ABRE	ACGTG	5	1553	1558	+	Arabidopsis thaliana	abscisic acid responsiveness
evm.model.Chr15.579	EuMADS50	ABRE	ACGTG	5	1888	1893	+	Arabidopsis thaliana	abscisic acid responsiveness
evm.model.Chr15.579	EuMADS50	G-box	CACGTG	6	1428	1434	-	Arabidopsis thaliana	light responsiveness
evm.model.Chr15.579	EuMADS50	G-box	CACGTG	6	1552	1558	-	Arabidopsis thaliana	light responsiveness
evm.model.Chr15.579	EuMADS50	ARE	AAACCA	6	1649	1655	-	Zea mays	anaerobic induction
evm.model.Chr15.579	EuMADS50	G-Box	CACGTG	6	1428	1434	-	Pisum sativum	light responsiveness
evm.model.Chr15.579	EuMADS50	G-Box	CACGTG	6	1552	1558	-	Pisum sativum	light responsiveness
evm.model.Chr15.579	EuMADS50	G-Box	CACGTT	6	1887	1893	-	Pisum sativum	light responsiveness
evm.model.Chr15.579	EuMADS50	3-AF1 binding site	TAAGAGAGGAA	10	1613	1623	-	Solanum tuberosum	light responsiveness
evm.model.Chr15.579	EuMADS50	TGACG-motif	TGACG	5	239	244	-	Hordeum vulgare	MeJA responsiveness
evm.model.Chr15.579	EuMADS50	GT1-motif	GGTTAA	6	1265	1271	+	Arabidopsis thaliana	light responsiveness
evm.model.Chr15.579	EuMADS50	LTR	CCGAAA	6	263	269	+	Hordeum vulgare	low-temperature responsiveness
evm.model.Chr15.579	EuMADS50	LTR	CCGAAA	6	355	361	-	Hordeum vulgare	low-temperature responsiveness
evm.model.Chr15.579	EuMADS50	LTR	CCGAAA	6	371	377	+	Hordeum vulgare	low-temperature responsiveness
evm.model.Chr15.579	EuMADS50	LTR	CCGAAA	6	1449	1455	+	Hordeum vulgare	low-temperature responsiveness
evm.model.Chr15.579	EuMADS50	CGTCA-motif	CGTCA	5	239	244	+	Hordeum vulgare	MeJA responsiveness
evm.model.Chr15.579	EuMADS50	TCA-element	CCATCTTTTT	9	1109	1118	-	Nicotiana tabacum	salicylic acid responsiveness
evm.model.Chr15.704	EuMADS51	O2-site	GATGA(C/T)(A/G)TG(A/G)	8	1918	1926	+	Zea mays	zein metabolism regulation
evm.model.Chr15.704	EuMADS51	GARE-motif	TCTGTTG	7	155	162	-	Brassica oleracea	gibberellin responsiveness
evm.model.Chr15.704	EuMADS51	CGTCA-motif	CGTCA	5	1073	1078	-	Hordeum vulgare	MeJA responsiveness
evm.model.Chr15.704	EuMADS51	CGTCA-motif	CGTCA	5	1861	1866	-	Hordeum vulgare	MeJA responsiveness
evm.model.Chr15.704	EuMADS51	TGA-element	AACGAC	6	105	111	+	Brassica oleracea	auxin responsiveness
evm.model.Chr15.704	EuMADS51	TGA-element	AACGAC	6	1435	1441	+	Brassica oleracea	auxin responsiveness
evm.model.Chr15.704	EuMADS51	ARE	AAACCA	6	782	788	-	Zea mays	anaerobic induction
evm.model.Chr15.704	EuMADS51	ARE	AAACCA	6	1038	1044	+	Zea mays	anaerobic induction
evm.model.Chr15.704	EuMADS51	ARE	AAACCA	6	1544	1550	-	Zea mays	anaerobic induction
evm.model.Chr15.704	EuMADS51	WUN-motif	AAATTTCCT	9	261	270	-	Brassica oleracea	wound responsiveness
evm.model.Chr15.704	EuMADS51	G-Box	CACGTG	6	1046	1052	-	Pisum sativum	light responsiveness
evm.model.Chr15.704	EuMADS51	ABRE	CACGTG	6	1046	1052	-	Arabidopsis thaliana	abscisic acid responsiveness
evm.model.Chr15.704	EuMADS51	ABRE	ACGTG	5	1047	1052	+	Arabidopsis thaliana	abscisic acid responsiveness
evm.model.Chr15.704	EuMADS51	ABRE	ACGTG	5	1203	1208	-	Arabidopsis thaliana	abscisic acid responsiveness
evm.model.Chr15.704	EuMADS51	ABRE	ACGTG	5	1317	1322	-	Arabidopsis thaliana	abscisic acid responsiveness
evm.model.Chr15.704	EuMADS51	G-box	CACGTG	6	1046	1052	-	Arabidopsis thaliana	light responsiveness
evm.model.Chr15.704	EuMADS51	G-box	TACGTG	6	1203	1209	-	Arabidopsis thaliana	light responsiveness
evm.model.Chr15.704	EuMADS51	G-box	CCACGTAA	8	1316	1324	+	Brassica napus	light responsiveness
evm.model.Chr15.704	EuMADS51	G-box	TACGTG	6	1317	1323	-	Arabidopsis thaliana	light responsiveness
evm.model.Chr15.704	EuMADS51	TC-rich repeats	ATTCTCTAAC	9	562	571	-	Nicotiana tabacum	defense and stress responsiveness
evm.model.Chr15.704	EuMADS51	GT1-motif	GGTTAA	6	240	246	-	Arabidopsis thaliana	light responsiveness
evm.model.Chr15.704	EuMADS51	GT1-motif	GGTTAA	6	761	767	-	Arabidopsis thaliana	light responsiveness
evm.model.Chr15.704	EuMADS51	GT1-motif	GGTTAA	6	861	867	-	Arabidopsis thaliana	light responsiveness
evm.model.Chr15.704	EuMADS51	GT1-motif	GTGTGTGAA	9	1049	1058	+	Solanum tuberosum	light responsiveness
evm.model.Chr15.704	EuMADS51	TGACG-motif	TGACG	5	1073	1078	+	Hordeum vulgare	MeJA responsiveness
evm.model.Chr15.704	EuMADS51	TGACG-motif	TGACG	5	1861	1866	+	Hordeum vulgare	MeJA responsiveness
evm.model.Chr16.1630	EuMADS55	O2-site	GATGATGTGG	9	1052	1061	+	Zea mays	zein metabolism regulation
evm.model.Chr16.1630	EuMADS55	O2-site	GATGATGTGG	9	1699	1708	-	Zea mays	zein metabolism regulation
evm.model.Chr16.1630	EuMADS55	CGTCA-motif	CGTCA	5	784	789	-	Hordeum vulgare	MeJA responsiveness
evm.model.Chr16.1630	EuMADS55	CGTCA-motif	CGTCA	5	988	993	+	Hordeum vulgare	MeJA responsiveness
evm.model.Chr16.1630	EuMADS55	CGTCA-motif	CGTCA	5	1018	1023	+	Hordeum vulgare	MeJA responsiveness
evm.model.Chr16.1630	EuMADS55	CGTCA-motif	CGTCA	5	1072	1077	-	Hordeum vulgare	MeJA responsiveness
evm.model.Chr16.1630	EuMADS55	CGTCA-motif	CGTCA	5	1830	1835	-	Hordeum vulgare	MeJA responsiveness
evm.model.Chr16.1630	EuMADS55	G-Box	CACGTG	6	1872	1878	-	Pisum sativum	light responsiveness
evm.model.Chr16.1630	EuMADS55	ARE	AAACCA	6	1518	1524	-	Zea mays	anaerobic induction
evm.model.Chr16.1630	EuMADS55	G-box	CCACGTAA	8	994	1002	+	Brassica napus	light responsiveness
evm.model.Chr16.1630	EuMADS55	G-box	TACGTG	6	995	1001	-	Arabidopsis thaliana	light responsiveness
evm.model.Chr16.1630	EuMADS55	G-box	CACGTG	6	1872	1878	-	Arabidopsis thaliana	light responsiveness
evm.model.Chr16.1630	EuMADS55	ABRE	ACGTG	5	995	1000	-	Arabidopsis thaliana	abscisic acid responsiveness
evm.model.Chr16.1630	EuMADS55	ABRE	CACGTG	6	1872	1878	-	Arabidopsis thaliana	abscisic acid responsiveness
evm.model.Chr16.1630	EuMADS55	ABRE	ACGTG	5	1873	1878	+	Arabidopsis thaliana	abscisic acid responsiveness
evm.model.Chr16.1630	EuMADS55	GT1-motif	GGTTAA	6	70	76	+	Arabidopsis thaliana	light responsiveness
evm.model.Chr16.1630	EuMADS55	GT1-motif	GGTTAA	6	293	299	+	Arabidopsis thaliana	light responsiveness
evm.model.Chr16.1630	EuMADS55	GT1-motif	GGTTAAT	7	1408	1415	+	Avena sativa	light responsiveness
evm.model.Chr16.1630	EuMADS55	GT1-motif	GGTTAA	6	1867	1873	-	Arabidopsis thaliana	light responsiveness
evm.model.Chr16.1630	EuMADS55	TGACG-motif	TGACG	5	784	789	+	Hordeum vulgare	MeJA responsiveness
evm.model.Chr16.1630	EuMADS55	TGACG-motif	TGACG	5	988	993	-	Hordeum vulgare	MeJA responsiveness
evm.model.Chr16.1630	EuMADS55	TGACG-motif	TGACG	5	1018	1023	-	Hordeum vulgare	MeJA responsiveness
evm.model.Chr16.1630	EuMADS55	TGACG-motif	TGACG	5	1072	1077	+	Hordeum vulgare	MeJA responsiveness
evm.model.Chr16.1630	EuMADS55	TGACG-motif	TGACG	5	1830	1835	+	Hordeum vulgare	MeJA responsiveness
evm.model.Chr16.1633	EuMADS56	TGACG-motif	TGACG	5	183	188	+	Hordeum vulgare	MeJA responsiveness
evm.model.Chr16.1633	EuMADS56	TGACG-motif	TGACG	5	295	300	-	Hordeum vulgare	MeJA responsiveness
evm.model.Chr16.1633	EuMADS56	TGACG-motif	TGACG	5	427	432	-	Hordeum vulgare	MeJA responsiveness
evm.model.Chr16.1633	EuMADS56	TGACG-motif	TGACG	5	1759	1764	-	Hordeum vulgare	MeJA responsiveness
evm.model.Chr16.1633	EuMADS56	TC-rich repeats	GTTTTCTTAC	9	505	514	+	Nicotiana tabacum	defense and stress responsiveness
evm.model.Chr16.1633	EuMADS56	TGA-element	AACGAC	6	2009	2015	-	Brassica oleracea	auxin responsiveness
evm.model.Chr16.1633	EuMADS56	ARE	AAACCA	6	1262	1268	+	Zea mays	anaerobic induction
evm.model.Chr16.1633	EuMADS56	ARE	AAACCA	6	1501	1507	-	Zea mays	anaerobic induction
evm.model.Chr16.1633	EuMADS56	CGTCA-motif	CGTCA	5	183	188	-	Hordeum vulgare	MeJA responsiveness
evm.model.Chr16.1633	EuMADS56	CGTCA-motif	CGTCA	5	295	300	+	Hordeum vulgare	MeJA responsiveness
evm.model.Chr16.1633	EuMADS56	CGTCA-motif	CGTCA	5	427	432	+	Hordeum vulgare	MeJA responsiveness
evm.model.Chr16.1633	EuMADS56	CGTCA-motif	CGTCA	5	1759	1764	+	Hordeum vulgare	MeJA responsiveness
evm.model.Chr16.1633	EuMADS56	GARE-motif	TCTGTTG	7	1496	1503	+	Brassica oleracea	gibberellin responsiveness
evm.model.Chr16.1633	EuMADS56	LTR	CCGAAA	6	1224	1230	-	Hordeum vulgare	low-temperature responsiveness
evm.model.Chr16.288	EuMADS54	TGACG-motif	TGACG	5	50	55	+	Hordeum vulgare	MeJA responsiveness
evm.model.Chr16.288	EuMADS54	TGACG-motif	TGACG	5	339	344	+	Hordeum vulgare	MeJA responsiveness
evm.model.Chr16.288	EuMADS54	TGACG-motif	TGACG	5	1409	1414	-	Hordeum vulgare	MeJA responsiveness
evm.model.Chr16.288	EuMADS54	GT1-motif	GGTTAA	6	355	361	-	Arabidopsis thaliana	light responsiveness
evm.model.Chr16.288	EuMADS54	GT1-motif	GGTTAA	6	540	546	-	Arabidopsis thaliana	light responsiveness
evm.model.Chr16.288	EuMADS54	GT1-motif	GGTTAA	6	577	583	-	Arabidopsis thaliana	light responsiveness
evm.model.Chr16.288	EuMADS54	ABRE	ACGTG	5	1134	1139	-	Arabidopsis thaliana	abscisic acid responsiveness
evm.model.Chr16.288	EuMADS54	G-box	CACGAC	6	20	26	-	Zea mays	light responsiveness
evm.model.Chr16.288	EuMADS54	G-box	CACGAC	6	501	507	-	Zea mays	light responsiveness
evm.model.Chr16.288	EuMADS54	TC-rich repeats	ATTCTCTAAC	9	572	581	+	Nicotiana tabacum	defense and stress responsiveness
evm.model.Chr16.288	EuMADS54	ARE	AAACCA	6	817	823	+	Zea mays	anaerobic induction
evm.model.Chr16.288	EuMADS54	ARE	AAACCA	6	1730	1736	+	Zea mays	anaerobic induction
evm.model.Chr16.288	EuMADS54	ARE	AAACCA	6	1874	1880	+	Zea mays	anaerobic induction
evm.model.Chr16.288	EuMADS54	G-Box	CACGTT	6	1134	1140	+	Pisum sativum	light responsiveness
evm.model.Chr16.288	EuMADS54	TCA-element	CCATCTTTTT	9	1015	1024	+	Nicotiana tabacum	salicylic acid responsiveness
evm.model.Chr16.288	EuMADS54	TCA-element	TCAGAAGAGG	9	1767	1776	+	Brassica oleracea	salicylic acid responsiveness
evm.model.Chr16.288	EuMADS54	TCA-element	CCATCTTTTT	9	1815	1824	+	Nicotiana tabacum	salicylic acid responsiveness
evm.model.Chr16.288	EuMADS54	CGTCA-motif	CGTCA	5	50	55	-	Hordeum vulgare	MeJA responsiveness
evm.model.Chr16.288	EuMADS54	CGTCA-motif	CGTCA	5	339	344	-	Hordeum vulgare	MeJA responsiveness
evm.model.Chr16.288	EuMADS54	CGTCA-motif	CGTCA	5	1409	1414	+	Hordeum vulgare	MeJA responsiveness
evm.model.Chr16.288	EuMADS54	LTR	CCGAAA	6	345	351	-	Hordeum vulgare	low-temperature responsiveness
evm.model.Chr17.1486	EuMADS61	O2-site	GATGACATGG	9	170	179	+	Zea mays	zein metabolism regulation
evm.model.Chr17.1486	EuMADS61	O2-site	GATGATGTGG	9	1475	1484	+	Zea mays	zein metabolism regulation
evm.model.Chr17.1486	EuMADS61	O2-site	GATGATGTGG	9	1607	1616	+	Zea mays	zein metabolism regulation
evm.model.Chr17.1486	EuMADS61	GARE-motif	TCTGTTG	7	1259	1266	-	Brassica oleracea	gibberellin responsiveness
evm.model.Chr17.1486	EuMADS61	LTR	CCGAAA	6	424	430	-	Hordeum vulgare	low-temperature responsiveness
evm.model.Chr17.1486	EuMADS61	LTR	CCGAAA	6	1560	1566	-	Hordeum vulgare	low-temperature responsiveness
evm.model.Chr17.1486	EuMADS61	CGTCA-motif	CGTCA	5	55	60	+	Hordeum vulgare	MeJA responsiveness
evm.model.Chr17.1486	EuMADS61	CGTCA-motif	CGTCA	5	446	451	+	Hordeum vulgare	MeJA responsiveness
evm.model.Chr17.1486	EuMADS61	CGTCA-motif	CGTCA	5	675	680	-	Hordeum vulgare	MeJA responsiveness
evm.model.Chr17.1486	EuMADS61	CGTCA-motif	CGTCA	5	1644	1649	-	Hordeum vulgare	MeJA responsiveness
evm.model.Chr17.1486	EuMADS61	CGTCA-motif	CGTCA	5	1662	1667	-	Hordeum vulgare	MeJA responsiveness
evm.model.Chr17.1486	EuMADS61	G-Box	CACGTT	6	1510	1516	-	Pisum sativum	light responsiveness
evm.model.Chr17.1486	EuMADS61	ARE	AAACCA	6	937	943	+	Zea mays	anaerobic induction
evm.model.Chr17.1486	EuMADS61	ARE	AAACCA	6	1126	1132	-	Zea mays	anaerobic induction
evm.model.Chr17.1486	EuMADS61	ARE	AAACCA	6	1209	1215	-	Zea mays	anaerobic induction
evm.model.Chr17.1486	EuMADS61	TC-rich repeats	GTTTTCTTAC	9	324	333	+	Nicotiana tabacum	defense and stress responsiveness
evm.model.Chr17.1486	EuMADS61	G-box	CACGTC	6	1873	1879	+	Zea mays	light responsiveness
evm.model.Chr17.1486	EuMADS61	ABRE	ACGTG	5	1511	1516	+	Arabidopsis thaliana	abscisic acid responsiveness
evm.model.Chr17.1486	EuMADS61	ABRE	ACGTG	5	1873	1878	-	Arabidopsis thaliana	abscisic acid responsiveness
evm.model.Chr17.1486	EuMADS61	TGACG-motif	TGACG	5	55	60	-	Hordeum vulgare	MeJA responsiveness
evm.model.Chr17.1486	EuMADS61	TGACG-motif	TGACG	5	446	451	-	Hordeum vulgare	MeJA responsiveness
evm.model.Chr17.1486	EuMADS61	TGACG-motif	TGACG	5	675	680	+	Hordeum vulgare	MeJA responsiveness
evm.model.Chr17.1486	EuMADS61	TGACG-motif	TGACG	5	1644	1649	+	Hordeum vulgare	MeJA responsiveness
evm.model.Chr17.1486	EuMADS61	TGACG-motif	TGACG	5	1662	1667	+	Hordeum vulgare	MeJA responsiveness
evm.model.Chr17.474	EuMADS57	TATC-box	TATCCCA	7	399	406	-	Oryza sativa	gibberellin responsiveness
evm.model.Chr17.474	EuMADS57	TATC-box	TATCCCA	7	507	514	+	Oryza sativa	gibberellin responsiveness
evm.model.Chr17.474	EuMADS57	G-box	CACGTG	6	883	889	+	Arabidopsis thaliana	light responsiveness
evm.model.Chr17.474	EuMADS57	GT1-motif	GGTTAA	6	354	360	-	Arabidopsis thaliana	light responsiveness
evm.model.Chr17.474	EuMADS57	TGACG-motif	TGACG	5	1843	1848	-	Hordeum vulgare	MeJA responsiveness
evm.model.Chr17.474	EuMADS57	AuxRR-core	GGTCCAT	7	1086	1093	-	Nicotiana tabacum	auxin responsiveness
evm.model.Chr17.474	EuMADS57	LTR	CCGAAA	6	828	834	+	Hordeum vulgare	low-temperature responsiveness
evm.model.Chr17.474	EuMADS57	CGTCA-motif	CGTCA	5	1843	1848	+	Hordeum vulgare	MeJA responsiveness
evm.model.Chr17.474	EuMADS57	ARE	AAACCA	6	1097	1103	-	Zea mays	anaerobic induction
evm.model.Chr17.474	EuMADS57	ARE	AAACCA	6	1815	1821	-	Zea mays	anaerobic induction
evm.model.Chr17.474	EuMADS57	G-Box	CACGTG	6	883	889	+	Pisum sativum	light responsiveness
evm.model.Chr17.474	EuMADS57	P-box	CCTTTTG	7	512	519	-	Oryza sativa	gibberellin responsiveness
evm.model.Chr17.474	EuMADS57	P-box	CCTTTTG	7	1770	1777	+	Oryza sativa	gibberellin responsiveness
evm.model.Chr17.474	EuMADS57	AAAC-motif	CAATCAAAACCT	11	30	41	+	Spinacia oleracea	light responsiveness
evm.model.Chr17.474	EuMADS57	ABRE	TACGGTC	7	696	703	+	Arabidopsis thaliana	abscisic acid responsiveness
evm.model.Chr17.474	EuMADS57	ABRE	CACGTG	6	883	889	+	Arabidopsis thaliana	abscisic acid responsiveness
evm.model.Chr17.474	EuMADS57	ABRE	ACGTG	5	884	889	+	Arabidopsis thaliana	abscisic acid responsiveness
evm.model.Chr17.474	EuMADS57	TCA-element	CCATCTTTTT	9	69	78	-	Nicotiana tabacum	salicylic acid responsiveness
evm.model.Chr17.480	EuMADS58	GT1-motif	GGTTAA	6	715	721	+	Arabidopsis thaliana	light responsiveness
evm.model.Chr17.480	EuMADS58	TGACG-motif	TGACG	5	1674	1679	+	Hordeum vulgare	MeJA responsiveness
evm.model.Chr17.480	EuMADS58	WUN-motif	AAATTTCCT	9	999	1008	-	Brassica oleracea	wound responsiveness
evm.model.Chr17.480	EuMADS58	P-box	CCTTTTG	7	1135	1142	-	Oryza sativa	gibberellin responsiveness
evm.model.Chr17.480	EuMADS58	ABRE	ACGTG	5	361	366	-	Arabidopsis thaliana	abscisic acid responsiveness
evm.model.Chr17.480	EuMADS58	G-box	CCACGTAA	8	360	368	+	Brassica napus	light responsiveness
evm.model.Chr17.480	EuMADS58	G-box	TACGTG	6	361	367	-	Arabidopsis thaliana	light responsiveness
evm.model.Chr17.480	EuMADS58	CGTCA-motif	CGTCA	5	1674	1679	-	Hordeum vulgare	MeJA responsiveness
evm.model.Chr17.480	EuMADS58	O2-site	GATGACATGG	9	1488	1497	-	Zea mays	zein metabolism regulation
evm.model.Chr17.480	EuMADS58	LTR	CCGAAA	6	1705	1711	+	Hordeum vulgare	low-temperature responsiveness
evm.model.Chr17.480	EuMADS58	LTR	CCGAAA	6	1932	1938	-	Hordeum vulgare	low-temperature responsiveness
evm.model.Chr17.842	EuMADS59	TCA-element	CCATCTTTTT	10	1162	1172	-	Nicotiana tabacum	salicylic acid responsiveness
evm.model.Chr17.842	EuMADS59	CGTCA-motif	CGTCA	5	268	273	-	Hordeum vulgare	MeJA responsiveness
evm.model.Chr17.842	EuMADS59	CGTCA-motif	CGTCA	5	1281	1286	-	Hordeum vulgare	MeJA responsiveness
evm.model.Chr17.842	EuMADS59	LTR	CCGAAA	6	706	712	-	Hordeum vulgare	low-temperature responsiveness
evm.model.Chr17.842	EuMADS59	LTR	CCGAAA	6	1844	1850	-	Hordeum vulgare	low-temperature responsiveness
evm.model.Chr17.842	EuMADS59	O2-site	GATGA(C/T)(A/G)TG(A/G)	8	865	873	+	Zea mays	zein metabolism regulation
evm.model.Chr17.842	EuMADS59	TGACG-motif	TGACG	5	268	273	+	Hordeum vulgare	MeJA responsiveness
evm.model.Chr17.842	EuMADS59	TGACG-motif	TGACG	5	1281	1286	+	Hordeum vulgare	MeJA responsiveness
evm.model.Chr17.842	EuMADS59	GT1-motif	GGTTAA	6	1621	1627	-	Arabidopsis thaliana	light responsiveness
evm.model.Chr17.842	EuMADS59	ABRE	GACACGTGGC	9	1286	1295	-	Triticum aestivum	abscisic acid responsiveness
evm.model.Chr17.842	EuMADS59	ABRE	CACGTG	6	1288	1294	-	Arabidopsis thaliana	abscisic acid responsiveness
evm.model.Chr17.842	EuMADS59	ABRE	ACGTG	5	1289	1294	+	Arabidopsis thaliana	abscisic acid responsiveness
evm.model.Chr17.842	EuMADS59	ABRE	GACACGTGGC	9	1463	1472	-	Triticum aestivum	abscisic acid responsiveness
evm.model.Chr17.842	EuMADS59	ABRE	CACGTG	6	1465	1471	-	Arabidopsis thaliana	abscisic acid responsiveness
evm.model.Chr17.842	EuMADS59	ABRE	ACGTG	5	1466	1471	+	Arabidopsis thaliana	abscisic acid responsiveness
evm.model.Chr17.842	EuMADS59	ABRE	GCAACGTGTC	9	1649	1658	-	Hordeum vulgare	abscisic acid responsiveness
evm.model.Chr17.842	EuMADS59	G-box	ACACGTGT	8	1287	1295	-	Brassica napus	light responsiveness
evm.model.Chr17.842	EuMADS59	G-box	CACGTG	6	1288	1294	-	Arabidopsis thaliana	light responsiveness
evm.model.Chr17.842	EuMADS59	G-box	ACACGTGT	8	1464	1472	-	Brassica napus	light responsiveness
evm.model.Chr17.842	EuMADS59	G-box	CACGTG	6	1465	1471	-	Arabidopsis thaliana	light responsiveness
evm.model.Chr17.842	EuMADS59	ARE	AAACCA	6	1569	1575	-	Zea mays	anaerobic induction
evm.model.Chr17.842	EuMADS59	G-Box	CACGTG	6	1288	1294	-	Pisum sativum	light responsiveness
evm.model.Chr17.842	EuMADS59	G-Box	CACGTG	6	1465	1471	-	Pisum sativum	light responsiveness
evm.model.Chr17.931	EuMADS60	GT1-motif	GGTTAAT	7	1163	1170	+	Avena sativa	light responsiveness
evm.model.Chr17.931	EuMADS60	GT1-motif	GGTTAAT	7	1893	1900	-	Avena sativa	light responsiveness
evm.model.Chr17.931	EuMADS60	GT1-motif	GGTTAA	6	1894	1900	-	Arabidopsis thaliana	light responsiveness
evm.model.Chr17.931	EuMADS60	G-box	TACGTG	6	339	345	+	Arabidopsis thaliana	light responsiveness
evm.model.Chr17.931	EuMADS60	G-box	CACGTC	6	1909	1915	-	Zea mays	light responsiveness
evm.model.Chr17.931	EuMADS60	ABRE	ACGTG	5	340	345	+	Arabidopsis thaliana	abscisic acid responsiveness
evm.model.Chr17.931	EuMADS60	ABRE	ACGTG	5	1910	1915	+	Arabidopsis thaliana	abscisic acid responsiveness
evm.model.Chr17.931	EuMADS60	3-AF1 binding site	TAAGAGAGGAA	10	733	743	+	Solanum tuberosum	light responsiveness
evm.model.Chr17.931	EuMADS60	ARE	AAACCA	6	1489	1495	+	Zea mays	anaerobic induction
evm.model.Chr17.931	EuMADS60	ACE	CTAACGTATT	9	988	997	-	Petroselinum crispum	light responsiveness
evm.model.Chr17.931	EuMADS60	LTR	CCGAAA	6	1515	1521	-	Hordeum vulgare	low-temperature responsiveness
evm.model.Chr2.157	EuMADS04	P-box	CCTTTTG	7	1869	1876	+	Oryza sativa	gibberellin responsiveness
evm.model.Chr2.157	EuMADS04	TGA-element	AACGAC	6	978	984	+	Brassica oleracea	auxin responsiveness
evm.model.Chr2.157	EuMADS04	G-box	CACGAC	6	448	454	-	Zea mays	light responsiveness
evm.model.Chr2.157	EuMADS04	GT1-motif	GGTTAA	6	126	132	+	Arabidopsis thaliana	light responsiveness
evm.model.Chr2.157	EuMADS04	TGACG-motif	TGACG	5	138	143	-	Hordeum vulgare	MeJA responsiveness
evm.model.Chr2.157	EuMADS04	LTR	CCGAAA	6	1175	1181	+	Hordeum vulgare	low-temperature responsiveness
evm.model.Chr2.157	EuMADS04	TCA-element	CCATCTTTTT	9	313	322	+	Nicotiana tabacum	salicylic acid responsiveness
evm.model.Chr2.157	EuMADS04	CGTCA-motif	CGTCA	5	138	143	+	Hordeum vulgare	MeJA responsiveness
evm.model.Chr2.165	EuMADS05	TGA-element	AACGAC	6	1485	1491	-	Brassica oleracea	auxin responsiveness
evm.model.Chr2.165	EuMADS05	ARE	AAACCA	6	1909	1915	+	Zea mays	anaerobic induction
evm.model.Chr2.165	EuMADS05	P-box	CCTTTTG	7	1821	1828	+	Oryza sativa	gibberellin responsiveness
evm.model.Chr2.165	EuMADS05	G-box	TACGTG	6	683	689	+	Arabidopsis thaliana	light responsiveness
evm.model.Chr2.165	EuMADS05	G-box	CACGTC	6	733	739	-	Zea mays	light responsiveness
evm.model.Chr2.165	EuMADS05	ABRE	ACGTG	5	684	689	+	Arabidopsis thaliana	abscisic acid responsiveness
evm.model.Chr2.165	EuMADS05	ABRE	ACGTG	5	734	739	+	Arabidopsis thaliana	abscisic acid responsiveness
evm.model.Chr2.165	EuMADS05	TC-rich repeats	ATTCTCTAAC	9	1836	1845	-	Nicotiana tabacum	defense and stress responsiveness
evm.model.Chr2.165	EuMADS05	GT1-motif	GGTTAA	6	89	95	-	Arabidopsis thaliana	light responsiveness
evm.model.Chr2.165	EuMADS05	GT1-motif	GGTTAA	6	852	858	+	Arabidopsis thaliana	light responsiveness
evm.model.Chr2.165	EuMADS05	TGACG-motif	TGACG	5	498	503	+	Hordeum vulgare	MeJA responsiveness
evm.model.Chr2.165	EuMADS05	TGACG-motif	TGACG	5	615	620	+	Hordeum vulgare	MeJA responsiveness
evm.model.Chr2.165	EuMADS05	TGACG-motif	TGACG	5	732	737	+	Hordeum vulgare	MeJA responsiveness
evm.model.Chr2.165	EuMADS05	O2-site	GATGATGTGG	9	272	281	-	Zea mays	zein metabolism regulation
evm.model.Chr2.165	EuMADS05	4cl-CMA2b	TCTCACCAACCCCA	13	466	479	-	Petroselinum crispum	light responsiveness
evm.model.Chr2.165	EuMADS05	Sp1	GGGCGG	6	1998	2004	-	Oryza sativa	light responsiveness
evm.model.Chr2.165	EuMADS05	CGTCA-motif	CGTCA	5	498	503	-	Hordeum vulgare	MeJA responsiveness
evm.model.Chr2.165	EuMADS05	CGTCA-motif	CGTCA	5	615	620	-	Hordeum vulgare	MeJA responsiveness
evm.model.Chr2.165	EuMADS05	CGTCA-motif	CGTCA	5	732	737	-	Hordeum vulgare	MeJA responsiveness
evm.model.Chr2.2202	EuMADS07	LTR	CCGAAA	6	1368	1374	+	Hordeum vulgare	low-temperature responsiveness
evm.model.Chr2.2202	EuMADS07	circadian	CAAAGATATC	9	182	191	+	Lycopersicon esculentum	circadian control
evm.model.Chr2.2202	EuMADS07	G-box	GCCACGTGGA	9	972	981	-	Arabidopsis thaliana	light responsiveness
evm.model.Chr2.2202	EuMADS07	G-box	CACGTG	6	974	980	+	Arabidopsis thaliana	light responsiveness
evm.model.Chr2.2202	EuMADS07	TATC-box	TATCCCA	7	1138	1145	+	Oryza sativa	gibberellin responsiveness
evm.model.Chr2.2202	EuMADS07	TATC-box	TATCCCA	7	1928	1935	+	Oryza sativa	gibberellin responsiveness
evm.model.Chr2.2202	EuMADS07	ABRE	CACGTG	6	974	980	+	Arabidopsis thaliana	abscisic acid responsiveness
evm.model.Chr2.2202	EuMADS07	ABRE	ACGTG	5	975	980	+	Arabidopsis thaliana	abscisic acid responsiveness
evm.model.Chr2.2202	EuMADS07	G-Box	CACGTG	6	974	980	+	Pisum sativum	light responsiveness
evm.model.Chr2.2202	EuMADS07	ARE	AAACCA	6	306	312	+	Zea mays	anaerobic induction
evm.model.Chr2.849	EuMADS06	TCA-element	CCATCTTTTT	9	246	255	+	Nicotiana tabacum	salicylic acid responsiveness
evm.model.Chr2.849	EuMADS06	TCA-element	TCAGAAGAGG	9	540	549	-	Brassica oleracea	salicylic acid responsiveness
evm.model.Chr2.849	EuMADS06	TCA-element	CCATCTTTTT	9	1474	1483	+	Nicotiana tabacum	salicylic acid responsiveness
evm.model.Chr2.849	EuMADS06	CGTCA-motif	CGTCA	5	831	836	-	Hordeum vulgare	MeJA responsiveness
evm.model.Chr2.849	EuMADS06	CGTCA-motif	CGTCA	5	852	857	+	Hordeum vulgare	MeJA responsiveness
evm.model.Chr2.849	EuMADS06	TGACG-motif	TGACG	5	831	836	+	Hordeum vulgare	MeJA responsiveness
evm.model.Chr2.849	EuMADS06	TGACG-motif	TGACG	5	852	857	-	Hordeum vulgare	MeJA responsiveness
evm.model.Chr2.849	EuMADS06	GT1-motif	GGTTAAT	7	1440	1447	+	Avena sativa	light responsiveness
evm.model.Chr2.849	EuMADS06	GT1-motif	GTGTGTGAA	9	1523	1532	+	Solanum tuberosum	light responsiveness
evm.model.Chr2.849	EuMADS06	GT1-motif	GGTTAAT	7	1911	1918	-	Avena sativa	light responsiveness
evm.model.Chr2.849	EuMADS06	GT1-motif	GGTTAA	6	1912	1918	-	Arabidopsis thaliana	light responsiveness
evm.model.Chr2.849	EuMADS06	TC-rich repeats	GTTTTCTTAC	9	1076	1085	-	Nicotiana tabacum	defense and stress responsiveness
evm.model.Chr2.849	EuMADS06	ARE	AAACCA	6	233	239	-	Zea mays	anaerobic induction
evm.model.Chr2.849	EuMADS06	ARE	AAACCA	6	238	244	-	Zea mays	anaerobic induction
evm.model.Chr2.849	EuMADS06	ARE	AAACCA	6	469	475	-	Zea mays	anaerobic induction
evm.model.Chr2.849	EuMADS06	ARE	AAACCA	6	1885	1891	-	Zea mays	anaerobic induction
evm.model.Chr4.1258	EuMADS10	AAAC-motif	CAATCAAAACCT	11	976	987	-	Spinacia oleracea	light responsiveness
evm.model.Chr4.1258	EuMADS10	TATC-box	TATCCCA	7	720	727	-	Oryza sativa	gibberellin responsiveness
evm.model.Chr4.1258	EuMADS10	ABRE	ACGTG	5	649	654	+	Arabidopsis thaliana	abscisic acid responsiveness
evm.model.Chr4.1258	EuMADS10	ABRE	ACGTG	5	1709	1714	+	Arabidopsis thaliana	abscisic acid responsiveness
evm.model.Chr4.1258	EuMADS10	ABRE	ACGTG	5	1729	1734	+	Arabidopsis thaliana	abscisic acid responsiveness
evm.model.Chr4.1258	EuMADS10	G-box	TACGTG	6	648	654	+	Arabidopsis thaliana	light responsiveness
evm.model.Chr4.1258	EuMADS10	ARE	AAACCA	6	1140	1146	-	Zea mays	anaerobic induction
evm.model.Chr4.1258	EuMADS10	ARE	AAACCA	6	1454	1460	+	Zea mays	anaerobic induction
evm.model.Chr4.1258	EuMADS10	ARE	AAACCA	6	1620	1626	-	Zea mays	anaerobic induction
evm.model.Chr4.1258	EuMADS10	ARE	AAACCA	6	1987	1993	-	Zea mays	anaerobic induction
evm.model.Chr4.1258	EuMADS10	G-Box	CACGTT	6	1708	1714	-	Pisum sativum	light responsiveness
evm.model.Chr4.1258	EuMADS10	G-Box	CACGTT	6	1728	1734	-	Pisum sativum	light responsiveness
evm.model.Chr4.1258	EuMADS10	TGA-element	AACGAC	6	287	293	-	Brassica oleracea	auxin responsiveness
evm.model.Chr4.1258	EuMADS10	TGACG-motif	TGACG	5	507	512	-	Hordeum vulgare	MeJA responsiveness
evm.model.Chr4.1258	EuMADS10	TGACG-motif	TGACG	5	805	810	+	Hordeum vulgare	MeJA responsiveness
evm.model.Chr4.1258	EuMADS10	TGACG-motif	TGACG	5	1661	1666	+	Hordeum vulgare	MeJA responsiveness
evm.model.Chr4.1258	EuMADS10	GT1-motif	GGTTAA	6	810	816	+	Arabidopsis thaliana	light responsiveness
evm.model.Chr4.1258	EuMADS10	GT1-motif	GGTTAA	6	1051	1057	-	Arabidopsis thaliana	light responsiveness
evm.model.Chr4.1258	EuMADS10	LTR	CCGAAA	6	525	531	-	Hordeum vulgare	low-temperature responsiveness
evm.model.Chr4.1258	EuMADS10	GARE-motif	TCTGTTG	7	1871	1878	-	Brassica oleracea	gibberellin responsiveness
evm.model.Chr4.1258	EuMADS10	O2-site	GATGA(C/T)(A/G)TG(A/G)	8	1494	1502	-	Zea mays	zein metabolism regulation
evm.model.Chr4.1258	EuMADS10	CGTCA-motif	CGTCA	5	507	512	+	Hordeum vulgare	MeJA responsiveness
evm.model.Chr4.1258	EuMADS10	CGTCA-motif	CGTCA	5	805	810	-	Hordeum vulgare	MeJA responsiveness
evm.model.Chr4.1258	EuMADS10	CGTCA-motif	CGTCA	5	1661	1666	-	Hordeum vulgare	MeJA responsiveness
evm.model.Chr4.1858	EuMADS11	ARE	AAACCA	6	188	194	-	Zea mays	anaerobic induction
evm.model.Chr4.1858	EuMADS11	ARE	AAACCA	6	673	679	+	Zea mays	anaerobic induction
evm.model.Chr4.1858	EuMADS11	ARE	AAACCA	6	862	868	-	Zea mays	anaerobic induction
evm.model.Chr4.1858	EuMADS11	ARE	AAACCA	6	971	977	-	Zea mays	anaerobic induction
evm.model.Chr4.1858	EuMADS11	ARE	AAACCA	6	1058	1064	-	Zea mays	anaerobic induction
evm.model.Chr4.1858	EuMADS11	ARE	AAACCA	6	1167	1173	-	Zea mays	anaerobic induction
evm.model.Chr4.1858	EuMADS11	ARE	AAACCA	6	1596	1602	-	Zea mays	anaerobic induction
evm.model.Chr4.1858	EuMADS11	ARE	AAACCA	6	1706	1712	-	Zea mays	anaerobic induction
evm.model.Chr4.1858	EuMADS11	ARE	AAACCA	6	1814	1820	-	Zea mays	anaerobic induction
evm.model.Chr4.1858	EuMADS11	G-Box	CACGTT	6	493	499	+	Pisum sativum	light responsiveness
evm.model.Chr4.1858	EuMADS11	ABRE	ACGTG	5	493	498	-	Arabidopsis thaliana	abscisic acid responsiveness
evm.model.Chr4.1858	EuMADS11	GT1-motif	GGTTAA	6	32	38	-	Arabidopsis thaliana	light responsiveness
evm.model.Chr4.1858	EuMADS11	GT1-motif	GGTTAAT	7	398	405	-	Avena sativa	light responsiveness
evm.model.Chr4.1858	EuMADS11	GT1-motif	GGTTAA	6	399	405	-	Arabidopsis thaliana	light responsiveness
evm.model.Chr4.1858	EuMADS11	TGACG-motif	TGACG	5	633	638	-	Hordeum vulgare	MeJA responsiveness
evm.model.Chr4.1858	EuMADS11	CGTCA-motif	CGTCA	5	633	638	+	Hordeum vulgare	MeJA responsiveness
evm.model.Chr4.1858	EuMADS11	TCA-element	CCATCTTTTT	9	1468	1477	-	Nicotiana tabacum	salicylic acid responsiveness
evm.model.Chr4.1859	EuMADS12	TGACG-motif	TGACG	5	260	265	+	Hordeum vulgare	MeJA responsiveness
evm.model.Chr4.1859	EuMADS12	TGACG-motif	TGACG	5	970	975	+	Hordeum vulgare	MeJA responsiveness
evm.model.Chr4.1859	EuMADS12	TGACG-motif	TGACG	5	1054	1059	-	Hordeum vulgare	MeJA responsiveness
evm.model.Chr4.1859	EuMADS12	GT1-motif	GGTTAAT	7	431	438	+	Avena sativa	light responsiveness
evm.model.Chr4.1859	EuMADS12	GT1-motif	GGTTAAT	7	742	749	+	Avena sativa	light responsiveness
evm.model.Chr4.1859	EuMADS12	GT1-motif	GGTTAA	6	1968	1974	-	Arabidopsis thaliana	light responsiveness
evm.model.Chr4.1859	EuMADS12	TC-rich repeats	GTTTTCTTAC	9	1657	1666	+	Nicotiana tabacum	defense and stress responsiveness
evm.model.Chr4.1859	EuMADS12	G-box	CACGAC	6	28	34	-	Zea mays	light responsiveness
evm.model.Chr4.1859	EuMADS12	G-box	CACGTC	6	261	267	-	Zea mays	light responsiveness
evm.model.Chr4.1859	EuMADS12	G-box	CACGTG	6	966	972	+	Arabidopsis thaliana	light responsiveness
evm.model.Chr4.1859	EuMADS12	G-box	CACGTC	6	1052	1058	+	Zea mays	light responsiveness
evm.model.Chr4.1859	EuMADS12	TATC-box	TATCCCA	7	555	562	-	Oryza sativa	gibberellin responsiveness
evm.model.Chr4.1859	EuMADS12	ABRE	ACGTG	5	262	267	+	Arabidopsis thaliana	abscisic acid responsiveness
evm.model.Chr4.1859	EuMADS12	ABRE	GACACGTGGC	9	964	973	-	Triticum aestivum	abscisic acid responsiveness
evm.model.Chr4.1859	EuMADS12	ABRE	CACGTG	6	966	972	+	Arabidopsis thaliana	abscisic acid responsiveness
evm.model.Chr4.1859	EuMADS12	ABRE	ACGTG	5	967	972	+	Arabidopsis thaliana	abscisic acid responsiveness
evm.model.Chr4.1859	EuMADS12	ABRE	ACGTG	5	1052	1057	-	Arabidopsis thaliana	abscisic acid responsiveness
evm.model.Chr4.1859	EuMADS12	G-Box	CACGTG	6	966	972	+	Pisum sativum	light responsiveness
evm.model.Chr4.1859	EuMADS12	ARE	AAACCA	6	886	892	+	Zea mays	anaerobic induction
evm.model.Chr4.1859	EuMADS12	ARE	AAACCA	6	1709	1715	-	Zea mays	anaerobic induction
evm.model.Chr4.1859	EuMADS12	ACE	CTAACGTATT	9	782	791	-	Petroselinum crispum	light responsiveness
evm.model.Chr4.1859	EuMADS12	CGTCA-motif	CGTCA	5	260	265	-	Hordeum vulgare	MeJA responsiveness
evm.model.Chr4.1859	EuMADS12	CGTCA-motif	CGTCA	5	970	975	-	Hordeum vulgare	MeJA responsiveness
evm.model.Chr4.1859	EuMADS12	CGTCA-motif	CGTCA	5	1054	1059	+	Hordeum vulgare	MeJA responsiveness
evm.model.Chr4.1859	EuMADS12	TCA-element	CCATCTTTTT	9	1390	1399	-	Nicotiana tabacum	salicylic acid responsiveness
evm.model.Chr4.1859	EuMADS12	AuxRR-core	GGTCCAT	7	1041	1048	+	Nicotiana tabacum	auxin responsiveness
evm.model.Chr4.1859	EuMADS12	LTR	CCGAAA	6	1368	1374	+	Hordeum vulgare	low-temperature responsiveness
evm.model.Chr4.1859	EuMADS12	LTR	CCGAAA	6	1598	1604	-	Hordeum vulgare	low-temperature responsiveness
evm.model.Chr4.1859	EuMADS12	circadian	CAAAGATATC	9	834	843	-	Lycopersicon esculentum	circadian control
evm.model.Chr4.1859	EuMADS12	O2-site	GTTGACGTGA	9	258	267	+	Zea mays	zein metabolism regulation
evm.model.Chr4.1859	EuMADS12	O2-site	GTTGACGTGA	9	1051	1060	-	Zea mays	zein metabolism regulation
evm.model.Chr4.1859	EuMADS12	O2-site	GATGATGTGG	9	1065	1074	+	Zea mays	zein metabolism regulation
evm.model.Chr4.480	EuMADS08	LTR	CCGAAA	6	1454	1460	-	Hordeum vulgare	low-temperature responsiveness
evm.model.Chr4.480	EuMADS08	LTR	CCGAAA	6	1499	1505	+	Hordeum vulgare	low-temperature responsiveness
evm.model.Chr4.480	EuMADS08	Sp1	GGGCGG	6	1277	1283	-	Oryza sativa	light responsiveness
evm.model.Chr4.480	EuMADS08	CGTCA-motif	CGTCA	5	1272	1277	+	Hordeum vulgare	MeJA responsiveness
evm.model.Chr4.480	EuMADS08	G-box	TACGTG	6	282	288	+	Arabidopsis thaliana	light responsiveness
evm.model.Chr4.480	EuMADS08	G-box	TACGTG	6	596	602	+	Arabidopsis thaliana	light responsiveness
evm.model.Chr4.480	EuMADS08	ABRE	ACGTG	5	283	288	+	Arabidopsis thaliana	abscisic acid responsiveness
evm.model.Chr4.480	EuMADS08	ABRE	ACGTG	5	597	602	+	Arabidopsis thaliana	abscisic acid responsiveness
evm.model.Chr4.480	EuMADS08	TC-rich repeats	ATTCTCTAAC	9	379	388	-	Nicotiana tabacum	defense and stress responsiveness
evm.model.Chr4.480	EuMADS08	TC-rich repeats	ATTCTCTAAC	9	417	426	+	Nicotiana tabacum	defense and stress responsiveness
evm.model.Chr4.480	EuMADS08	TC-rich repeats	ATTCTCTAAC	9	450	459	-	Nicotiana tabacum	defense and stress responsiveness
evm.model.Chr4.480	EuMADS08	TC-rich repeats	ATTCTCTAAC	9	693	702	-	Nicotiana tabacum	defense and stress responsiveness
evm.model.Chr4.480	EuMADS08	TC-rich repeats	ATTCTCTAAC	9	764	773	-	Nicotiana tabacum	defense and stress responsiveness
evm.model.Chr4.480	EuMADS08	TGA-element	AACGAC	6	1802	1808	-	Brassica oleracea	auxin responsiveness
evm.model.Chr4.480	EuMADS08	TGACG-motif	TGACG	5	1272	1277	-	Hordeum vulgare	MeJA responsiveness
evm.model.Chr4.480	EuMADS08	GT1-motif	GGTTAA	6	1495	1501	-	Arabidopsis thaliana	light responsiveness
evm.model.Chr4.912_evm.model.Chr4.913	EuMADS09	circadian	CAAAGATATC	9	963	972	-	Lycopersicon esculentum	circadian control
evm.model.Chr4.912_evm.model.Chr4.913	EuMADS09	LTR	CCGAAA	6	152	158	+	Hordeum vulgare	low-temperature responsiveness
evm.model.Chr4.912_evm.model.Chr4.913	EuMADS09	TCA-element	TCAGAAGAGG	9	303	312	+	Brassica oleracea	salicylic acid responsiveness
evm.model.Chr4.912_evm.model.Chr4.913	EuMADS09	TCA-element	CCATCTTTTT	9	380	389	-	Nicotiana tabacum	salicylic acid responsiveness
evm.model.Chr4.912_evm.model.Chr4.913	EuMADS09	CGTCA-motif	CGTCA	5	468	473	-	Hordeum vulgare	MeJA responsiveness
evm.model.Chr4.912_evm.model.Chr4.913	EuMADS09	CGTCA-motif	CGTCA	5	680	685	+	Hordeum vulgare	MeJA responsiveness
evm.model.Chr4.912_evm.model.Chr4.913	EuMADS09	ARE	AAACCA	6	139	145	+	Zea mays	anaerobic induction
evm.model.Chr4.912_evm.model.Chr4.913	EuMADS09	ARE	AAACCA	6	238	244	+	Zea mays	anaerobic induction
evm.model.Chr4.912_evm.model.Chr4.913	EuMADS09	ARE	AAACCA	6	630	636	-	Zea mays	anaerobic induction
evm.model.Chr4.912_evm.model.Chr4.913	EuMADS09	ARE	AAACCA	6	1389	1395	+	Zea mays	anaerobic induction
evm.model.Chr4.912_evm.model.Chr4.913	EuMADS09	G-Box	CACGTT	6	520	526	+	Pisum sativum	light responsiveness
evm.model.Chr4.912_evm.model.Chr4.913	EuMADS09	P-box	CCTTTTG	7	1429	1436	+	Oryza sativa	gibberellin responsiveness
evm.model.Chr4.912_evm.model.Chr4.913	EuMADS09	ABRE	ACGTG	5	520	525	-	Arabidopsis thaliana	abscisic acid responsiveness
evm.model.Chr4.912_evm.model.Chr4.913	EuMADS09	ABRE	TACGGTC	7	691	698	-	Arabidopsis thaliana	abscisic acid responsiveness
evm.model.Chr4.912_evm.model.Chr4.913	EuMADS09	ABRE	ACGTG	5	1464	1469	+	Arabidopsis thaliana	abscisic acid responsiveness
evm.model.Chr4.912_evm.model.Chr4.913	EuMADS09	TATC-box	TATCCCA	7	1179	1186	-	Oryza sativa	gibberellin responsiveness
evm.model.Chr4.912_evm.model.Chr4.913	EuMADS09	G-box	CACGAC	6	1075	1081	+	Zea mays	light responsiveness
evm.model.Chr4.912_evm.model.Chr4.913	EuMADS09	G-box	TACGTG	6	1463	1469	+	Arabidopsis thaliana	light responsiveness
evm.model.Chr4.912_evm.model.Chr4.913	EuMADS09	TGACG-motif	TGACG	5	468	473	+	Hordeum vulgare	MeJA responsiveness
evm.model.Chr4.912_evm.model.Chr4.913	EuMADS09	TGACG-motif	TGACG	5	680	685	-	Hordeum vulgare	MeJA responsiveness
evm.model.Chr5.284	EuMADS13	P-box	CCTTTTG	7	969	976	-	Oryza sativa	gibberellin responsiveness
evm.model.Chr5.284	EuMADS13	P-box	CCTTTTG	7	1371	1378	+	Oryza sativa	gibberellin responsiveness
evm.model.Chr5.284	EuMADS13	TGA-element	AACGAC	6	1193	1199	-	Brassica oleracea	auxin responsiveness
evm.model.Chr5.284	EuMADS13	G-Box	CACGTG	6	339	345	+	Pisum sativum	light responsiveness
evm.model.Chr5.284	EuMADS13	G-Box	CACGTT	6	624	630	+	Pisum sativum	light responsiveness
evm.model.Chr5.284	EuMADS13	G-Box	CACGTT	6	1203	1209	-	Pisum sativum	light responsiveness
evm.model.Chr5.284	EuMADS13	ARE	AAACCA	6	379	385	+	Zea mays	anaerobic induction
evm.model.Chr5.284	EuMADS13	ARE	AAACCA	6	1332	1338	+	Zea mays	anaerobic induction
evm.model.Chr5.284	EuMADS13	ARE	AAACCA	6	1398	1404	+	Zea mays	anaerobic induction
evm.model.Chr5.284	EuMADS13	ARE	AAACCA	6	1815	1821	-	Zea mays	anaerobic induction
evm.model.Chr5.284	EuMADS13	ARE	AAACCA	6	1917	1923	-	Zea mays	anaerobic induction
evm.model.Chr5.284	EuMADS13	G-box	CACGTG	6	339	345	+	Arabidopsis thaliana	light responsiveness
evm.model.Chr5.284	EuMADS13	ABRE	CACGTG	6	339	345	+	Arabidopsis thaliana	abscisic acid responsiveness
evm.model.Chr5.284	EuMADS13	ABRE	ACGTG	5	340	345	+	Arabidopsis thaliana	abscisic acid responsiveness
evm.model.Chr5.284	EuMADS13	ABRE	ACGTG	5	624	629	-	Arabidopsis thaliana	abscisic acid responsiveness
evm.model.Chr5.284	EuMADS13	ABRE	CGTACGTGCA	9	626	635	+	Hordeum vulgare	abscisic acid responsiveness
evm.model.Chr5.284	EuMADS13	ABRE	AACCCGG	7	829	836	-	Arabidopsis thaliana	abscisic acid responsiveness
evm.model.Chr5.284	EuMADS13	ABRE	ACGTG	5	1204	1209	+	Arabidopsis thaliana	abscisic acid responsiveness
evm.model.Chr5.284	EuMADS13	TATC-box	TATCCCA	7	1480	1487	-	Oryza sativa	gibberellin responsiveness
evm.model.Chr5.284	EuMADS13	TC-rich repeats	ATTCTCTAAC	9	478	487	-	Nicotiana tabacum	defense and stress responsiveness
evm.model.Chr5.284	EuMADS13	TC-rich repeats	GTTTTCTTAC	9	1766	1775	-	Nicotiana tabacum	defense and stress responsiveness
evm.model.Chr5.284	EuMADS13	GT1-motif	GGTTAA	6	669	675	-	Arabidopsis thaliana	light responsiveness
evm.model.Chr5.284	EuMADS13	GT1-motif	GGTTAA	6	1367	1373	-	Arabidopsis thaliana	light responsiveness
evm.model.Chr5.284	EuMADS13	TGACG-motif	TGACG	5	1121	1126	-	Hordeum vulgare	MeJA responsiveness
evm.model.Chr5.284	EuMADS13	CGTCA-motif	CGTCA	5	1121	1126	+	Hordeum vulgare	MeJA responsiveness
evm.model.Chr6.601	EuMADS14	LTR	CCGAAA	6	1708	1714	+	Hordeum vulgare	low-temperature responsiveness
evm.model.Chr6.601	EuMADS14	AuxRR-core	GGTCCAT	7	1659	1666	-	Nicotiana tabacum	auxin responsiveness
evm.model.Chr6.601	EuMADS14	CGTCA-motif	CGTCA	5	1066	1071	-	Hordeum vulgare	MeJA responsiveness
evm.model.Chr6.601	EuMADS14	G-box	CACGAC	6	78	84	-	Zea mays	light responsiveness
evm.model.Chr6.601	EuMADS14	G-box	TAAACGTG	8	525	533	-	Brassica oleracea	light responsiveness
evm.model.Chr6.601	EuMADS14	ABRE	GCCGCGTGGC	9	272	281	+	Oryza sativa	abscisic acid responsiveness
evm.model.Chr6.601	EuMADS14	ABRE	ACGTG	5	525	530	-	Arabidopsis thaliana	abscisic acid responsiveness
evm.model.Chr6.601	EuMADS14	TATC-box	TATCCCA	7	657	664	+	Oryza sativa	gibberellin responsiveness
evm.model.Chr6.601	EuMADS14	G-Box	CACGTT	6	525	531	+	Pisum sativum	light responsiveness
evm.model.Chr6.601	EuMADS14	ARE	AAACCA	6	146	152	-	Zea mays	anaerobic induction
evm.model.Chr6.601	EuMADS14	ARE	AAACCA	6	777	783	+	Zea mays	anaerobic induction
evm.model.Chr6.601	EuMADS14	TGACG-motif	TGACG	5	1066	1071	+	Hordeum vulgare	MeJA responsiveness
evm.model.Chr6.601	EuMADS14	GT1-motif	GGTTAA	6	355	361	+	Arabidopsis thaliana	light responsiveness
evm.model.Chr6.601	EuMADS14	GT1-motif	GGTTAAT	7	1456	1463	+	Avena sativa	light responsiveness
evm.model.Chr6.713	EuMADS15	GARE-motif	TCTGTTG	7	581	588	+	Brassica oleracea	gibberellin responsiveness
evm.model.Chr6.713	EuMADS15	GARE-motif	TCTGTTG	7	636	643	+	Brassica oleracea	gibberellin responsiveness
evm.model.Chr6.713	EuMADS15	ABRE	GACACGTGGC	9	1463	1472	+	Triticum aestivum	abscisic acid responsiveness
evm.model.Chr6.713	EuMADS15	ABRE	CACGTG	6	1465	1471	-	Arabidopsis thaliana	abscisic acid responsiveness
evm.model.Chr6.713	EuMADS15	ABRE	ACGTG	5	1466	1471	+	Arabidopsis thaliana	abscisic acid responsiveness
evm.model.Chr6.713	EuMADS15	ABRE	ACGTG	5	1703	1708	+	Arabidopsis thaliana	abscisic acid responsiveness
evm.model.Chr6.713	EuMADS15	G-box	CACGAC	6	626	632	+	Zea mays	light responsiveness
evm.model.Chr6.713	EuMADS15	G-box	CACGTG	6	1465	1471	-	Arabidopsis thaliana	light responsiveness
evm.model.Chr6.713	EuMADS15	G-box	TAAACGTG	8	1700	1708	+	Brassica oleracea	light responsiveness
evm.model.Chr6.713	EuMADS15	TC-rich repeats	ATTCTCTAAC	9	1800	1809	+	Nicotiana tabacum	defense and stress responsiveness
evm.model.Chr6.713	EuMADS15	ARE	AAACCA	6	1155	1161	-	Zea mays	anaerobic induction
evm.model.Chr6.713	EuMADS15	ARE	AAACCA	6	1950	1956	+	Zea mays	anaerobic induction
evm.model.Chr6.713	EuMADS15	G-Box	CACGTG	6	1465	1471	-	Pisum sativum	light responsiveness
evm.model.Chr6.713	EuMADS15	G-Box	CACGTT	6	1702	1708	-	Pisum sativum	light responsiveness
evm.model.Chr6.841_evm.model.Chr6.844	EuMADS16	TCA-element	CCATCTTTTT	9	36	45	+	Nicotiana tabacum	salicylic acid responsiveness
evm.model.Chr6.841_evm.model.Chr6.844	EuMADS16	TCA-element	CCATCTTTTT	9	332	341	-	Nicotiana tabacum	salicylic acid responsiveness
evm.model.Chr6.841_evm.model.Chr6.844	EuMADS16	TCA-element	TCAGAAGAGG	9	1474	1483	+	Brassica oleracea	salicylic acid responsiveness
evm.model.Chr6.841_evm.model.Chr6.844	EuMADS16	TCA-element	CCATCTTTTT	9	1760	1769	+	Nicotiana tabacum	salicylic acid responsiveness
evm.model.Chr6.841_evm.model.Chr6.844	EuMADS16	ABRE	ACGTG	5	187	192	-	Arabidopsis thaliana	abscisic acid responsiveness
evm.model.Chr6.841_evm.model.Chr6.844	EuMADS16	TATC-box	TATCCCA	7	1680	1687	+	Oryza sativa	gibberellin responsiveness
evm.model.Chr6.841_evm.model.Chr6.844	EuMADS16	TATC-box	TATCCCA	7	1859	1866	+	Oryza sativa	gibberellin responsiveness
evm.model.Chr6.841_evm.model.Chr6.844	EuMADS16	G-Box	CACGTT	6	187	193	+	Pisum sativum	light responsiveness
evm.model.Chr6.841_evm.model.Chr6.844	EuMADS16	ARE	AAACCA	6	945	951	+	Zea mays	anaerobic induction
evm.model.Chr6.841_evm.model.Chr6.844	EuMADS16	ARE	AAACCA	6	1008	1014	+	Zea mays	anaerobic induction
evm.model.Chr6.841_evm.model.Chr6.844	EuMADS16	ARE	AAACCA	6	1281	1287	-	Zea mays	anaerobic induction
evm.model.Chr6.841_evm.model.Chr6.844	EuMADS16	P-box	CCTTTTG	7	154	161	-	Oryza sativa	gibberellin responsiveness
evm.model.Chr6.841_evm.model.Chr6.844	EuMADS16	P-box	CCTTTTG	7	1357	1364	-	Oryza sativa	gibberellin responsiveness
evm.model.Chr7.299	EuMADS17	ACE	GACACGTATG	9	1539	1548	+	Petroselinum crispum	light responsiveness
evm.model.Chr7.299	EuMADS17	CGTCA-motif	CGTCA	5	887	892	-	Hordeum vulgare	MeJA responsiveness
evm.model.Chr7.299	EuMADS17	TGACG-motif	TGACG	5	887	892	+	Hordeum vulgare	MeJA responsiveness
evm.model.Chr7.299	EuMADS17	GT1-motif	GTGTGTGAA	9	39	48	+	Solanum tuberosum	light responsiveness
evm.model.Chr7.299	EuMADS17	GT1-motif	GGTTAA	6	1293	1299	+	Arabidopsis thaliana	light responsiveness
evm.model.Chr7.299	EuMADS17	TATC-box	TATCCCA	7	753	760	-	Oryza sativa	gibberellin responsiveness
evm.model.Chr7.299	EuMADS17	TATC-box	TATCCCA	7	1001	1008	+	Oryza sativa	gibberellin responsiveness
evm.model.Chr7.299	EuMADS17	ABRE	ACGTG	5	1541	1546	-	Arabidopsis thaliana	abscisic acid responsiveness
evm.model.Chr7.299	EuMADS17	ABRE	CACGTG	6	1565	1571	-	Arabidopsis thaliana	abscisic acid responsiveness
evm.model.Chr7.299	EuMADS17	ABRE	ACGTG	5	1566	1571	+	Arabidopsis thaliana	abscisic acid responsiveness
evm.model.Chr7.299	EuMADS17	G-box	TACGTG	6	1541	1547	-	Arabidopsis thaliana	light responsiveness
evm.model.Chr7.299	EuMADS17	G-box	GCCACGTGGA	9	1563	1572	-	Arabidopsis thaliana	light responsiveness
evm.model.Chr7.299	EuMADS17	G-box	CACGTG	6	1565	1571	-	Arabidopsis thaliana	light responsiveness
evm.model.Chr7.299	EuMADS17	ARE	AAACCA	6	320	326	+	Zea mays	anaerobic induction
evm.model.Chr7.299	EuMADS17	ARE	AAACCA	6	399	405	-	Zea mays	anaerobic induction
evm.model.Chr7.299	EuMADS17	ARE	AAACCA	6	699	705	+	Zea mays	anaerobic induction
evm.model.Chr7.299	EuMADS17	G-Box	CACGTG	6	1565	1571	-	Pisum sativum	light responsiveness
evm.model.Chr7.299	EuMADS17	P-box	CCTTTTG	7	882	889	+	Oryza sativa	gibberellin responsiveness
evm.model.Chr7.936	EuMADS18	Sp1	GGGCGG	6	430	436	+	Oryza sativa	light responsiveness
evm.model.Chr7.936	EuMADS18	Sp1	GGGCGG	6	1080	1086	+	Oryza sativa	light responsiveness
evm.model.Chr7.936	EuMADS18	AuxRR-core	GGTCCAT	7	795	802	+	Nicotiana tabacum	auxin responsiveness
evm.model.Chr7.936	EuMADS18	CGTCA-motif	CGTCA	5	1164	1169	+	Hordeum vulgare	MeJA responsiveness
evm.model.Chr7.936	EuMADS18	ABRE	ACGTG	5	903	908	+	Arabidopsis thaliana	abscisic acid responsiveness
evm.model.Chr7.936	EuMADS18	ABRE	ACGTG	5	975	980	+	Arabidopsis thaliana	abscisic acid responsiveness
evm.model.Chr7.936	EuMADS18	ABRE	GCAACGTGTC	9	1255	1264	+	Hordeum vulgare	abscisic acid responsiveness
evm.model.Chr7.936	EuMADS18	ABRE	ACGTG	5	1258	1263	+	Arabidopsis thaliana	abscisic acid responsiveness
evm.model.Chr7.936	EuMADS18	G-box	TAAACGTG	8	900	908	+	Brassica oleracea	light responsiveness
evm.model.Chr7.936	EuMADS18	G-box	CACGTC	6	974	980	-	Zea mays	light responsiveness
evm.model.Chr7.936	EuMADS18	ARE	AAACCA	6	664	670	-	Zea mays	anaerobic induction
evm.model.Chr7.936	EuMADS18	ARE	AAACCA	6	675	681	-	Zea mays	anaerobic induction
evm.model.Chr7.936	EuMADS18	ARE	AAACCA	6	1189	1195	+	Zea mays	anaerobic induction
evm.model.Chr7.936	EuMADS18	ARE	AAACCA	6	1606	1612	-	Zea mays	anaerobic induction
evm.model.Chr7.936	EuMADS18	G-Box	CACGTT	6	902	908	-	Pisum sativum	light responsiveness
evm.model.Chr7.936	EuMADS18	G-Box	CACGTT	6	1257	1263	-	Pisum sativum	light responsiveness
evm.model.Chr7.936	EuMADS18	TGA-element	AACGAC	6	27	33	+	Brassica oleracea	auxin responsiveness
evm.model.Chr7.936	EuMADS18	TGA-element	AACGAC	6	489	495	+	Brassica oleracea	auxin responsiveness
evm.model.Chr7.936	EuMADS18	TGACG-motif	TGACG	5	1164	1169	-	Hordeum vulgare	MeJA responsiveness
evm.model.Chr8.1691	EuMADS28	O2-site	GATGACATGG	9	895	904	-	Zea mays	zein metabolism regulation
evm.model.Chr8.1691	EuMADS28	LTR	CCGAAA	6	1832	1838	+	Hordeum vulgare	low-temperature responsiveness
evm.model.Chr8.1691	EuMADS28	GT1-motif	GGTTAA	6	826	832	+	Arabidopsis thaliana	light responsiveness
evm.model.Chr8.1691	EuMADS28	ARE	AAACCA	6	1223	1229	+	Zea mays	anaerobic induction
evm.model.Chr8.1691	EuMADS28	TC-rich repeats	GTTTTCTTAC	9	187	196	-	Nicotiana tabacum	defense and stress responsiveness
evm.model.Chr8.2938.2	EuMADS29	G-box	CACGTG	6	244	250	+	Arabidopsis thaliana	light responsiveness
evm.model.Chr8.2938.2	EuMADS29	G-box	CACGTG	6	698	704	+	Arabidopsis thaliana	light responsiveness
evm.model.Chr8.2938.2	EuMADS29	TATC-box	TATCCCA	7	758	765	-	Oryza sativa	gibberellin responsiveness
evm.model.Chr8.2938.2	EuMADS29	TATC-box	TATCCCA	7	1501	1508	+	Oryza sativa	gibberellin responsiveness
evm.model.Chr8.2938.2	EuMADS29	ABRE	CACGTG	6	244	250	+	Arabidopsis thaliana	abscisic acid responsiveness
evm.model.Chr8.2938.2	EuMADS29	ABRE	ACGTG	5	245	250	+	Arabidopsis thaliana	abscisic acid responsiveness
evm.model.Chr8.2938.2	EuMADS29	ABRE	CACGTG	6	698	704	+	Arabidopsis thaliana	abscisic acid responsiveness
evm.model.Chr8.2938.2	EuMADS29	ABRE	ACGTG	5	699	704	+	Arabidopsis thaliana	abscisic acid responsiveness
evm.model.Chr8.2938.2	EuMADS29	G-Box	CACGTG	6	244	250	+	Pisum sativum	light responsiveness
evm.model.Chr8.2938.2	EuMADS29	G-Box	CACGTG	6	698	704	+	Pisum sativum	light responsiveness
evm.model.Chr8.2938.2	EuMADS29	ARE	AAACCA	6	189	195	+	Zea mays	anaerobic induction
evm.model.Chr8.2938.2	EuMADS29	ARE	AAACCA	6	1101	1107	-	Zea mays	anaerobic induction
evm.model.Chr8.2938.2	EuMADS29	ARE	AAACCA	6	1900	1906	-	Zea mays	anaerobic induction
evm.model.Chr8.2938.2	EuMADS29	TGACG-motif	TGACG	5	616	621	-	Hordeum vulgare	MeJA responsiveness
evm.model.Chr8.2938.2	EuMADS29	GT1-motif	GGTTAAT	7	1357	1364	-	Avena sativa	light responsiveness
evm.model.Chr8.2938.2	EuMADS29	GT1-motif	GGTTAA	6	1358	1364	-	Arabidopsis thaliana	light responsiveness
evm.model.Chr8.2938.2	EuMADS29	GARE-motif	TCTGTTG	7	1874	1881	-	Brassica oleracea	gibberellin responsiveness
evm.model.Chr8.2938.2	EuMADS29	LTR	CCGAAA	6	1678	1684	+	Hordeum vulgare	low-temperature responsiveness
evm.model.Chr8.2938.2	EuMADS29	CGTCA-motif	CGTCA	5	616	621	+	Hordeum vulgare	MeJA responsiveness
evm.model.Chr8.497	EuMADS19	TGACG-motif	TGACG	5	1735	1740	-	Hordeum vulgare	MeJA responsiveness
evm.model.Chr8.497	EuMADS19	TC-rich repeats	GTTTTCTTAC	9	87	96	-	Nicotiana tabacum	defense and stress responsiveness
evm.model.Chr8.497	EuMADS19	TC-rich repeats	GTTTTCTTAC	9	248	257	-	Nicotiana tabacum	defense and stress responsiveness
evm.model.Chr8.497	EuMADS19	G-box	TACGTG	6	1432	1438	+	Arabidopsis thaliana	light responsiveness
evm.model.Chr8.497	EuMADS19	ABRE	ACGTG	5	831	836	+	Arabidopsis thaliana	abscisic acid responsiveness
evm.model.Chr8.497	EuMADS19	ABRE	ACGTG	5	916	921	+	Arabidopsis thaliana	abscisic acid responsiveness
evm.model.Chr8.497	EuMADS19	ABRE	ACGTG	5	1433	1438	+	Arabidopsis thaliana	abscisic acid responsiveness
evm.model.Chr8.497	EuMADS19	G-Box	CACGTT	6	830	836	-	Pisum sativum	light responsiveness
evm.model.Chr8.497	EuMADS19	G-Box	CACGTT	6	915	921	-	Pisum sativum	light responsiveness
evm.model.Chr8.497	EuMADS19	CGTCA-motif	CGTCA	5	1735	1740	+	Hordeum vulgare	MeJA responsiveness
evm.model.Chr8.497	EuMADS19	LTR	CCGAAA	6	788	794	+	Hordeum vulgare	low-temperature responsiveness
evm.model.Chr8.497	EuMADS19	LTR	CCGAAA	6	1688	1694	-	Hordeum vulgare	low-temperature responsiveness
evm.model.Chr8.497	EuMADS19	O2-site	GATGATGTGG	9	278	287	+	Zea mays	zein metabolism regulation
evm.model.Chr8.771	EuMADS20	TATC-box	TATCCCA	7	1817	1824	+	Oryza sativa	gibberellin responsiveness
evm.model.Chr8.771	EuMADS20	ABRE	ACGTG	5	2002	2007	+	Arabidopsis thaliana	abscisic acid responsiveness
evm.model.Chr8.771	EuMADS20	G-box	CACGTC	6	2001	2007	-	Zea mays	light responsiveness
evm.model.Chr8.771	EuMADS20	ARE	AAACCA	6	102	108	+	Zea mays	anaerobic induction
evm.model.Chr8.771	EuMADS20	ARE	AAACCA	6	569	575	+	Zea mays	anaerobic induction
evm.model.Chr8.771	EuMADS20	ARE	AAACCA	6	1931	1937	-	Zea mays	anaerobic induction
evm.model.Chr8.771	EuMADS20	TGACG-motif	TGACG	5	1141	1146	-	Hordeum vulgare	MeJA responsiveness
evm.model.Chr8.771	EuMADS20	TGACG-motif	TGACG	5	1603	1608	+	Hordeum vulgare	MeJA responsiveness
evm.model.Chr8.771	EuMADS20	TGACG-motif	TGACG	5	2000	2005	+	Hordeum vulgare	MeJA responsiveness
evm.model.Chr8.771	EuMADS20	LTR	CCGAAA	6	286	292	+	Hordeum vulgare	low-temperature responsiveness
evm.model.Chr8.771	EuMADS20	LTR	CCGAAA	6	1681	1687	+	Hordeum vulgare	low-temperature responsiveness
evm.model.Chr8.771	EuMADS20	LTR	CCGAAA	6	1721	1727	-	Hordeum vulgare	low-temperature responsiveness
evm.model.Chr8.771	EuMADS20	LTR	CCGAAA	6	1984	1990	-	Hordeum vulgare	low-temperature responsiveness
evm.model.Chr8.771	EuMADS20	Sp1	GGGCGG	6	1270	1276	-	Oryza sativa	light responsiveness
evm.model.Chr8.771	EuMADS20	O2-site	GATGATGTGG	9	1176	1185	-	Zea mays	zein metabolism regulation
evm.model.Chr8.771	EuMADS20	O2-site	GATGATGTGG	9	1761	1770	-	Zea mays	zein metabolism regulation
evm.model.Chr8.771	EuMADS20	O2-site	GTTGACGTGA	9	1998	2007	+	Zea mays	zein metabolism regulation
evm.model.Chr8.771	EuMADS20	circadian	CAAAGATATC	9	25	34	+	Lycopersicon esculentum	circadian control
evm.model.Chr8.771	EuMADS20	TCA-element	CCATCTTTTT	9	1908	1917	+	Nicotiana tabacum	salicylic acid responsiveness
evm.model.Chr8.771	EuMADS20	CGTCA-motif	CGTCA	5	1141	1146	+	Hordeum vulgare	MeJA responsiveness
evm.model.Chr8.771	EuMADS20	CGTCA-motif	CGTCA	5	1603	1608	-	Hordeum vulgare	MeJA responsiveness
evm.model.Chr8.771	EuMADS20	CGTCA-motif	CGTCA	5	2000	2005	-	Hordeum vulgare	MeJA responsiveness
evm.model.Chr8.957_evm.model.Chr8.968	EuMADS21	CGTCA-motif	CGTCA	5	884	889	-	Hordeum vulgare	MeJA responsiveness
evm.model.Chr8.957_evm.model.Chr8.968	EuMADS21	LTR	CCGAAA	6	1927	1933	+	Hordeum vulgare	low-temperature responsiveness
evm.model.Chr8.957_evm.model.Chr8.968	EuMADS21	GARE-motif	TCTGTTG	7	550	557	+	Brassica oleracea	gibberellin responsiveness
evm.model.Chr8.957_evm.model.Chr8.968	EuMADS21	Sp1	GGGCGG	6	1684	1690	+	Oryza sativa	light responsiveness
evm.model.Chr8.957_evm.model.Chr8.968	EuMADS21	TGACG-motif	TGACG	5	884	889	+	Hordeum vulgare	MeJA responsiveness
evm.model.Chr8.957_evm.model.Chr8.968	EuMADS21	G-Box	CACGTG	6	944	950	+	Pisum sativum	light responsiveness
evm.model.Chr8.957_evm.model.Chr8.968	EuMADS21	ARE	AAACCA	6	1198	1204	-	Zea mays	anaerobic induction
evm.model.Chr8.957_evm.model.Chr8.968	EuMADS21	ARE	AAACCA	6	1581	1587	-	Zea mays	anaerobic induction
evm.model.Chr8.957_evm.model.Chr8.968	EuMADS21	TC-rich repeats	GTTTTCTTAC	9	1665	1674	-	Nicotiana tabacum	defense and stress responsiveness
evm.model.Chr8.957_evm.model.Chr8.968	EuMADS21	G-box	GCCACGTGGA	9	942	951	+	Arabidopsis thaliana	light responsiveness
evm.model.Chr8.957_evm.model.Chr8.968	EuMADS21	G-box	CACGTG	6	944	950	+	Arabidopsis thaliana	light responsiveness
evm.model.Chr8.957_evm.model.Chr8.968	EuMADS21	ABRE	GACACGTGGC	9	942	951	+	Triticum aestivum	abscisic acid responsiveness
evm.model.Chr8.957_evm.model.Chr8.968	EuMADS21	ABRE	CACGTG	6	944	950	+	Arabidopsis thaliana	abscisic acid responsiveness
evm.model.Chr8.957_evm.model.Chr8.968	EuMADS21	ABRE	ACGTG	5	945	950	+	Arabidopsis thaliana	abscisic acid responsiveness
evm.model.Chr8.961	EuMADS22	CGTCA-motif	CGTCA	5	1055	1060	-	Hordeum vulgare	MeJA responsiveness
evm.model.Chr8.961	EuMADS22	LTR	CCGAAA	6	1045	1051	-	Hordeum vulgare	low-temperature responsiveness
evm.model.Chr8.961	EuMADS22	LTR	CCGAAA	6	1347	1353	+	Hordeum vulgare	low-temperature responsiveness
evm.model.Chr8.961	EuMADS22	LTR	CCGAAA	6	1889	1895	+	Hordeum vulgare	low-temperature responsiveness
evm.model.Chr8.961	EuMADS22	GT1-motif	GGTTAA	6	683	689	+	Arabidopsis thaliana	light responsiveness
evm.model.Chr8.961	EuMADS22	TGACG-motif	TGACG	5	1055	1060	+	Hordeum vulgare	MeJA responsiveness
evm.model.Chr8.961	EuMADS22	ARE	AAACCA	6	812	818	-	Zea mays	anaerobic induction
evm.model.Chr8.961	EuMADS22	ARE	AAACCA	6	847	853	-	Zea mays	anaerobic induction
evm.model.Chr8.961	EuMADS22	ARE	AAACCA	6	894	900	-	Zea mays	anaerobic induction
evm.model.Chr8.961	EuMADS22	ARE	AAACCA	6	970	976	+	Zea mays	anaerobic induction
evm.model.Chr8.961	EuMADS22	ARE	AAACCA	6	975	981	+	Zea mays	anaerobic induction
evm.model.Chr8.961	EuMADS22	TGA-element	AACGAC	6	23	29	-	Brassica oleracea	auxin responsiveness
evm.model.Chr8.961	EuMADS22	TATC-box	TATCCCA	7	1099	1106	+	Oryza sativa	gibberellin responsiveness
evm.model.Chr8.964.1	EuMADS23	ARE	AAACCA	6	132	138	+	Zea mays	anaerobic induction
evm.model.Chr8.964.1	EuMADS23	ARE	AAACCA	6	176	182	-	Zea mays	anaerobic induction
evm.model.Chr8.964.1	EuMADS23	ARE	AAACCA	6	184	190	+	Zea mays	anaerobic induction
evm.model.Chr8.964.1	EuMADS23	ARE	AAACCA	6	646	652	-	Zea mays	anaerobic induction
evm.model.Chr8.964.1	EuMADS23	ARE	AAACCA	6	773	779	-	Zea mays	anaerobic induction
evm.model.Chr8.964.1	EuMADS23	ARE	AAACCA	6	885	891	-	Zea mays	anaerobic induction
evm.model.Chr8.964.1	EuMADS23	ARE	AAACCA	6	1343	1349	-	Zea mays	anaerobic induction
evm.model.Chr8.964.1	EuMADS23	ARE	AAACCA	6	1708	1714	-	Zea mays	anaerobic induction
evm.model.Chr8.964.1	EuMADS23	G-Box	TCCACATGGCA	10	1057	1067	-	Triticum aestivum	light responsiveness
evm.model.Chr8.964.1	EuMADS23	TGACG-motif	TGACG	5	579	584	+	Hordeum vulgare	MeJA responsiveness
evm.model.Chr8.964.1	EuMADS23	GT1-motif	GGTTAA	6	610	616	+	Arabidopsis thaliana	light responsiveness
evm.model.Chr8.964.1	EuMADS23	LTR	CCGAAA	6	1871	1877	+	Hordeum vulgare	low-temperature responsiveness
evm.model.Chr8.964.1	EuMADS23	O2-site	GATGACATGG	9	1055	1064	+	Zea mays	zein metabolism regulation
evm.model.Chr8.964.1	EuMADS23	CGTCA-motif	CGTCA	5	579	584	-	Hordeum vulgare	MeJA responsiveness
evm.model.Chr8.964.1	EuMADS23	TCA-element	CCATCTTTTT	9	1408	1417	+	Nicotiana tabacum	salicylic acid responsiveness
evm.model.Chr8.970	EuMADS24	AuxRR-core	GGTCCAT	7	61	68	-	Nicotiana tabacum	auxin responsiveness
evm.model.Chr8.970	EuMADS24	Sp1	GGGCGG	6	760	766	+	Oryza sativa	light responsiveness
evm.model.Chr8.970	EuMADS24	CGTCA-motif	CGTCA	5	610	615	-	Hordeum vulgare	MeJA responsiveness
evm.model.Chr8.970	EuMADS24	TCA-element	CCATCTTTTT	9	970	979	-	Nicotiana tabacum	salicylic acid responsiveness
evm.model.Chr8.970	EuMADS24	ARE	AAACCA	6	1893	1899	-	Zea mays	anaerobic induction
evm.model.Chr8.970	EuMADS24	TGA-element	AACGAC	6	84	90	+	Brassica oleracea	auxin responsiveness
evm.model.Chr8.970	EuMADS24	TGA-element	AACGAC	6	1404	1410	-	Brassica oleracea	auxin responsiveness
evm.model.Chr8.970	EuMADS24	G-box	TACGTG	6	1663	1669	-	Arabidopsis thaliana	light responsiveness
evm.model.Chr8.970	EuMADS24	ABRE	ACGTG	5	1663	1668	-	Arabidopsis thaliana	abscisic acid responsiveness
evm.model.Chr8.970	EuMADS24	GT1-motif	GGTTAA	6	648	654	-	Arabidopsis thaliana	light responsiveness
evm.model.Chr8.970	EuMADS24	GT1-motif	GGTTAA	6	678	684	-	Arabidopsis thaliana	light responsiveness
evm.model.Chr8.970	EuMADS24	TGACG-motif	TGACG	5	610	615	+	Hordeum vulgare	MeJA responsiveness
evm.model.Chr8.971	EuMADS25	G-Box	CACGTT	6	1649	1655	-	Pisum sativum	light responsiveness
evm.model.Chr8.971	EuMADS25	ARE	AAACCA	6	27	33	-	Zea mays	anaerobic induction
evm.model.Chr8.971	EuMADS25	ARE	AAACCA	6	252	258	-	Zea mays	anaerobic induction
evm.model.Chr8.971	EuMADS25	ARE	AAACCA	6	346	352	-	Zea mays	anaerobic induction
evm.model.Chr8.971	EuMADS25	ARE	AAACCA	6	419	425	+	Zea mays	anaerobic induction
evm.model.Chr8.971	EuMADS25	ARE	AAACCA	6	658	664	+	Zea mays	anaerobic induction
evm.model.Chr8.971	EuMADS25	ARE	AAACCA	6	1992	1998	-	Zea mays	anaerobic induction
evm.model.Chr8.971	EuMADS25	ABRE	ACGTG	5	1650	1655	+	Arabidopsis thaliana	abscisic acid responsiveness
evm.model.Chr8.971	EuMADS25	TCA-element	CCATCTTTTT	9	1936	1945	+	Nicotiana tabacum	salicylic acid responsiveness
evm.model.Chr8.971	EuMADS25	LTR	CCGAAA	6	745	751	-	Hordeum vulgare	low-temperature responsiveness
evm.model.Chr8.973	EuMADS26	ABRE	CACGTG	6	60	66	+	Arabidopsis thaliana	abscisic acid responsiveness
evm.model.Chr8.973	EuMADS26	ABRE	ACGTG	5	61	66	+	Arabidopsis thaliana	abscisic acid responsiveness
evm.model.Chr8.973	EuMADS26	ABRE	ACGTG	5	984	989	+	Arabidopsis thaliana	abscisic acid responsiveness
evm.model.Chr8.973	EuMADS26	G-box	CACGTG	6	60	66	+	Arabidopsis thaliana	light responsiveness
evm.model.Chr8.973	EuMADS26	G-box	CACGTC	6	983	989	-	Zea mays	light responsiveness
evm.model.Chr8.973	EuMADS26	TGA-element	AACGAC	6	68	74	-	Brassica oleracea	auxin responsiveness
evm.model.Chr8.973	EuMADS26	ARE	AAACCA	6	615	621	+	Zea mays	anaerobic induction
evm.model.Chr8.973	EuMADS26	ARE	AAACCA	6	1815	1821	-	Zea mays	anaerobic induction
evm.model.Chr8.973	EuMADS26	G-Box	CACGTG	6	60	66	+	Pisum sativum	light responsiveness
evm.model.Chr8.973	EuMADS26	GT1-motif	GGTTAAT	7	956	963	-	Avena sativa	light responsiveness
evm.model.Chr8.973	EuMADS26	GT1-motif	GGTTAA	6	957	963	-	Arabidopsis thaliana	light responsiveness
evm.model.Chr8.973	EuMADS26	O2-site	GATGATGTGG	9	147	156	+	Zea mays	zein metabolism regulation
evm.model.Chr8.985	EuMADS27	GT1-motif	GGTTAAT	7	918	925	+	Avena sativa	light responsiveness
evm.model.Chr8.985	EuMADS27	GT1-motif	GGTTAA	6	1486	1492	-	Arabidopsis thaliana	light responsiveness
evm.model.Chr8.985	EuMADS27	G-box	ACACGTGT	8	233	241	+	Brassica napus	light responsiveness
evm.model.Chr8.985	EuMADS27	G-box	CACGTG	6	234	240	+	Arabidopsis thaliana	light responsiveness
evm.model.Chr8.985	EuMADS27	ABRE	CACGTG	6	234	240	+	Arabidopsis thaliana	abscisic acid responsiveness
evm.model.Chr8.985	EuMADS27	ABRE	ACGTG	5	235	240	+	Arabidopsis thaliana	abscisic acid responsiveness
evm.model.Chr8.985	EuMADS27	G-Box	CACGTG	6	234	240	+	Pisum sativum	light responsiveness
evm.model.Chr8.985	EuMADS27	ARE	AAACCA	6	618	624	-	Zea mays	anaerobic induction
evm.model.Chr8.985	EuMADS27	ARE	AAACCA	6	701	707	-	Zea mays	anaerobic induction
evm.model.Chr9.1822	EuMADS35	AuxRR-core	GGTCCAT	7	995	1002	+	Nicotiana tabacum	auxin responsiveness
evm.model.Chr9.1822	EuMADS35	LTR	CCGAAA	6	1940	1946	-	Hordeum vulgare	low-temperature responsiveness
evm.model.Chr9.1822	EuMADS35	TCA-element	TCAGAAGAGG	9	54	63	+	Brassica oleracea	salicylic acid responsiveness
evm.model.Chr9.1822	EuMADS35	TATC-box	TATCCCA	7	373	380	+	Oryza sativa	gibberellin responsiveness
evm.model.Chr9.1822	EuMADS35	P-box	CCTTTTG	7	274	281	+	Oryza sativa	gibberellin responsiveness
evm.model.Chr9.275	EuMADS34	P-box	CCTTTTG	7	155	162	+	Oryza sativa	gibberellin responsiveness
evm.model.Chr9.275	EuMADS34	ARE	AAACCA	6	1731	1737	-	Zea mays	anaerobic induction
evm.model.Chr9.275	EuMADS34	ARE	AAACCA	6	1850	1856	+	Zea mays	anaerobic induction
evm.model.Chr9.275	EuMADS34	3-AF1 binding site	TAAGAGAGGAA	10	861	871	+	Solanum tuberosum	light responsiveness
evm.model.Chr9.275	EuMADS34	TATC-box	TATCCCA	7	1683	1690	+	Oryza sativa	gibberellin responsiveness
evm.model.Chr9.275	EuMADS34	TATC-box	TATCCCA	7	1904	1911	+	Oryza sativa	gibberellin responsiveness
evm.model.Chr9.275	EuMADS34	GT1-motif	GGTTAA	6	275	281	+	Arabidopsis thaliana	light responsiveness
evm.model.Chr9.275	EuMADS34	circadian	CAAAGATATC	9	1479	1488	+	Lycopersicon esculentum	circadian control
evm.model.Chr9.275	EuMADS34	LTR	CCGAAA	6	1734	1740	-	Hordeum vulgare	low-temperature responsiveness
evm.model.Chr9.275	EuMADS34	TCA-element	CCATCTTTTT	9	827	836	-	Nicotiana tabacum	salicylic acid responsiveness
evm.model.Chr9.65	EuMADS30	TGACG-motif	TGACG	5	1670	1675	-	Hordeum vulgare	MeJA responsiveness
evm.model.Chr9.65	EuMADS30	GT1-motif	GGTTAA	6	163	169	-	Arabidopsis thaliana	light responsiveness
evm.model.Chr9.65	EuMADS30	GT1-motif	GGTTAA	6	533	539	+	Arabidopsis thaliana	light responsiveness
evm.model.Chr9.65	EuMADS30	GT1-motif	GGTTAA	6	899	905	+	Arabidopsis thaliana	light responsiveness
evm.model.Chr9.65	EuMADS30	TC-rich repeats	GTTTTCTTAC	9	1304	1313	+	Nicotiana tabacum	defense and stress responsiveness
evm.model.Chr9.65	EuMADS30	ABRE	ACGTG	5	685	690	+	Arabidopsis thaliana	abscisic acid responsiveness
evm.model.Chr9.65	EuMADS30	ABRE	GCAACGTGTC	9	833	842	-	Hordeum vulgare	abscisic acid responsiveness
evm.model.Chr9.65	EuMADS30	ABRE	CACGTG	6	835	841	+	Arabidopsis thaliana	abscisic acid responsiveness
evm.model.Chr9.65	EuMADS30	ABRE	ACGTG	5	836	841	+	Arabidopsis thaliana	abscisic acid responsiveness
evm.model.Chr9.65	EuMADS30	ABRE	CACGTG	6	1613	1619	-	Arabidopsis thaliana	abscisic acid responsiveness
evm.model.Chr9.65	EuMADS30	ABRE	ACGTG	5	1614	1619	+	Arabidopsis thaliana	abscisic acid responsiveness
evm.model.Chr9.65	EuMADS30	G-box	CACGTC	6	684	690	-	Zea mays	light responsiveness
evm.model.Chr9.65	EuMADS30	G-box	tgACACGTGGCA	11	832	843	+	Lycopersicon esculentum	light responsiveness
evm.model.Chr9.65	EuMADS30	G-box	ACACGTGGC	9	834	843	+	Brassica napus	light responsiveness
evm.model.Chr9.65	EuMADS30	G-box	CACGTG	6	835	841	+	Arabidopsis thaliana	light responsiveness
evm.model.Chr9.65	EuMADS30	G-box	CACGAC	6	1088	1094	-	Zea mays	light responsiveness
evm.model.Chr9.65	EuMADS30	G-box	ACACGTGT	8	1612	1620	-	Brassica napus	light responsiveness
evm.model.Chr9.65	EuMADS30	G-box	CACGTG	6	1613	1619	-	Arabidopsis thaliana	light responsiveness
evm.model.Chr9.65	EuMADS30	ARE	AAACCA	6	56	62	+	Zea mays	anaerobic induction
evm.model.Chr9.65	EuMADS30	G-Box	CACGTG	6	835	841	+	Pisum sativum	light responsiveness
evm.model.Chr9.65	EuMADS30	G-Box	CACGTG	6	1613	1619	-	Pisum sativum	light responsiveness
evm.model.Chr9.65	EuMADS30	CGTCA-motif	CGTCA	5	1670	1675	+	Hordeum vulgare	MeJA responsiveness
evm.model.Chr9.65	EuMADS30	Sp1	GGGCGG	6	1836	1842	-	Oryza sativa	light responsiveness
evm.model.Chr9.65	EuMADS30	GARE-motif	TCTGTTG	7	1392	1399	+	Brassica oleracea	gibberellin responsiveness
evm.model.Chr9.65	EuMADS30	circadian	CAAAGATATC	9	1891	1900	+	Lycopersicon esculentum	circadian control
evm.model.Chr9.66	EuMADS31	CGTCA-motif	CGTCA	5	1670	1675	+	Hordeum vulgare	MeJA responsiveness
evm.model.Chr9.66	EuMADS31	TCA-element	CCATCTTTTT	9	676	685	-	Nicotiana tabacum	salicylic acid responsiveness
evm.model.Chr9.66	EuMADS31	GARE-motif	TCTGTTG	7	1392	1399	+	Brassica oleracea	gibberellin responsiveness
evm.model.Chr9.66	EuMADS31	Sp1	GGGCGG	6	1836	1842	-	Oryza sativa	light responsiveness
evm.model.Chr9.66	EuMADS31	circadian	CAAAGATATC	9	1891	1900	+	Lycopersicon esculentum	circadian control
evm.model.Chr9.66	EuMADS31	TGACG-motif	TGACG	5	1670	1675	-	Hordeum vulgare	MeJA responsiveness
evm.model.Chr9.66	EuMADS31	GT1-motif	GGTTAA	6	161	167	-	Arabidopsis thaliana	light responsiveness
evm.model.Chr9.66	EuMADS31	GT1-motif	GGTTAA	6	901	907	+	Arabidopsis thaliana	light responsiveness
evm.model.Chr9.66	EuMADS31	TC-rich repeats	GTTTTCTTAC	9	1304	1313	+	Nicotiana tabacum	defense and stress responsiveness
evm.model.Chr9.66	EuMADS31	G-box	tgACACGTGGCA	11	835	846	+	Lycopersicon esculentum	light responsiveness
evm.model.Chr9.66	EuMADS31	G-box	ACACGTGGC	9	837	846	+	Brassica napus	light responsiveness
evm.model.Chr9.66	EuMADS31	G-box	CACGTG	6	838	844	+	Arabidopsis thaliana	light responsiveness
evm.model.Chr9.66	EuMADS31	G-box	CACGAC	6	1088	1094	-	Zea mays	light responsiveness
evm.model.Chr9.66	EuMADS31	G-box	ACACGTGT	8	1612	1620	-	Brassica napus	light responsiveness
evm.model.Chr9.66	EuMADS31	G-box	CACGTG	6	1613	1619	-	Arabidopsis thaliana	light responsiveness
evm.model.Chr9.66	EuMADS31	ABRE	GCAACGTGTC	9	836	845	-	Hordeum vulgare	abscisic acid responsiveness
evm.model.Chr9.66	EuMADS31	ABRE	CACGTG	6	838	844	+	Arabidopsis thaliana	abscisic acid responsiveness
evm.model.Chr9.66	EuMADS31	ABRE	ACGTG	5	839	844	+	Arabidopsis thaliana	abscisic acid responsiveness
evm.model.Chr9.66	EuMADS31	ABRE	CACGTG	6	1613	1619	-	Arabidopsis thaliana	abscisic acid responsiveness
evm.model.Chr9.66	EuMADS31	ABRE	ACGTG	5	1614	1619	+	Arabidopsis thaliana	abscisic acid responsiveness
evm.model.Chr9.66	EuMADS31	G-Box	CACGTG	6	838	844	+	Pisum sativum	light responsiveness
evm.model.Chr9.66	EuMADS31	G-Box	CACGTG	6	1613	1619	-	Pisum sativum	light responsiveness
evm.model.Chr9.66	EuMADS31	ARE	AAACCA	6	60	66	+	Zea mays	anaerobic induction
evm.model.Chr9.67	EuMADS32	TGA-element	AACGAC	6	711	717	-	Brassica oleracea	auxin responsiveness
evm.model.Chr9.67	EuMADS32	TGA-element	AACGAC	6	772	778	+	Brassica oleracea	auxin responsiveness
evm.model.Chr9.67	EuMADS32	TGA-element	AACGAC	6	1678	1684	-	Brassica oleracea	auxin responsiveness
evm.model.Chr9.67	EuMADS32	G-Box	CACGTG	6	1638	1644	-	Pisum sativum	light responsiveness
evm.model.Chr9.67	EuMADS32	ABRE	GACACGTGGC	9	1636	1645	-	Triticum aestivum	abscisic acid responsiveness
evm.model.Chr9.67	EuMADS32	ABRE	CACGTG	6	1638	1644	-	Arabidopsis thaliana	abscisic acid responsiveness
evm.model.Chr9.67	EuMADS32	ABRE	ACGTG	5	1639	1644	+	Arabidopsis thaliana	abscisic acid responsiveness
evm.model.Chr9.67	EuMADS32	G-box	tgACACGTGGCA	11	1635	1646	-	Lycopersicon esculentum	light responsiveness
evm.model.Chr9.67	EuMADS32	G-box	ACACGTGT	8	1637	1645	-	Brassica napus	light responsiveness
evm.model.Chr9.67	EuMADS32	G-box	CACGTG	6	1638	1644	-	Arabidopsis thaliana	light responsiveness
evm.model.Chr9.67	EuMADS32	TC-rich repeats	ATTCTCTAAC	9	1870	1879	+	Nicotiana tabacum	defense and stress responsiveness
evm.model.Chr9.67	EuMADS32	GT1-motif	GGTTAA	6	128	134	-	Arabidopsis thaliana	light responsiveness
evm.model.Chr9.67	EuMADS32	GT1-motif	GGTTAA	6	394	400	-	Arabidopsis thaliana	light responsiveness
evm.model.Chr9.67	EuMADS32	TGACG-motif	TGACG	5	891	896	+	Hordeum vulgare	MeJA responsiveness
evm.model.Chr9.67	EuMADS32	TGACG-motif	TGACG	5	1419	1424	+	Hordeum vulgare	MeJA responsiveness
evm.model.Chr9.67	EuMADS32	TGACG-motif	TGACG	5	1528	1533	+	Hordeum vulgare	MeJA responsiveness
evm.model.Chr9.67	EuMADS32	LTR	CCGAAA	6	1483	1489	+	Hordeum vulgare	low-temperature responsiveness
evm.model.Chr9.67	EuMADS32	GARE-motif	TCTGTTG	7	1277	1284	+	Brassica oleracea	gibberellin responsiveness
evm.model.Chr9.67	EuMADS32	GARE-motif	TCTGTTG	7	1394	1401	+	Brassica oleracea	gibberellin responsiveness
evm.model.Chr9.67	EuMADS32	TCA-element	TCAGAAGAGG	9	1412	1421	-	Brassica oleracea	salicylic acid responsiveness
evm.model.Chr9.67	EuMADS32	TCA-element	CCATCTTTTT	9	1665	1674	+	Nicotiana tabacum	salicylic acid responsiveness
evm.model.Chr9.67	EuMADS32	CGTCA-motif	CGTCA	5	891	896	-	Hordeum vulgare	MeJA responsiveness
evm.model.Chr9.67	EuMADS32	CGTCA-motif	CGTCA	5	1419	1424	-	Hordeum vulgare	MeJA responsiveness
evm.model.Chr9.67	EuMADS32	CGTCA-motif	CGTCA	5	1528	1533	-	Hordeum vulgare	MeJA responsiveness
evm.model.Chr9.70	EuMADS33	O2-site	GATGA(C/T)(A/G)TG(A/G)	8	591	599	-	Zea mays	zein metabolism regulation
evm.model.Chr9.70	EuMADS33	Sp1	GGGCGG	6	301	307	+	Oryza sativa	light responsiveness
evm.model.Chr9.70	EuMADS33	ARE	AAACCA	6	479	485	+	Zea mays	anaerobic induction
evm.model.Chr9.70	EuMADS33	ARE	AAACCA	6	523	529	-	Zea mays	anaerobic induction
evm.model.Chr9.70	EuMADS33	ARE	AAACCA	6	726	732	+	Zea mays	anaerobic induction
evm.model.Chr9.70	EuMADS33	ARE	AAACCA	6	770	776	-	Zea mays	anaerobic induction
evm.model.Chr9.70	EuMADS33	G-Box	CACGTT	6	920	926	+	Pisum sativum	light responsiveness
evm.model.Chr9.70	EuMADS33	G-Box	CACGTT	6	1813	1819	+	Pisum sativum	light responsiveness
evm.model.Chr9.70	EuMADS33	ABRE	ACGTG	5	263	268	+	Arabidopsis thaliana	abscisic acid responsiveness
evm.model.Chr9.70	EuMADS33	ABRE	ACGTG	5	920	925	-	Arabidopsis thaliana	abscisic acid responsiveness
evm.model.Chr9.70	EuMADS33	ABRE	ACGTG	5	1813	1818	-	Arabidopsis thaliana	abscisic acid responsiveness
evm.model.Chr9.70	EuMADS33	AuxRR-core	GGTCCAT	7	1041	1048	+	Nicotiana tabacum	auxin responsiveness
evm.model.Chr9.70	EuMADS33	LTR	CCGAAA	6	1654	1660	-	Hordeum vulgare	low-temperature responsiveness
evm.model.Chr9.70	EuMADS33	CGTCA-motif	CGTCA	5	261	266	-	Hordeum vulgare	MeJA responsiveness
evm.model.Chr9.70	EuMADS33	CGTCA-motif	CGTCA	5	1007	1012	+	Hordeum vulgare	MeJA responsiveness
evm.model.Chr9.70	EuMADS33	CGTCA-motif	CGTCA	5	1745	1750	-	Hordeum vulgare	MeJA responsiveness
evm.model.Chr9.70	EuMADS33	TGA-element	AACGAC	6	1219	1225	+	Brassica oleracea	auxin responsiveness
evm.model.Chr9.70	EuMADS33	TGA-element	AACGAC	6	1828	1834	-	Brassica oleracea	auxin responsiveness
evm.model.Chr9.70	EuMADS33	TC-rich repeats	ATTCTCTAAC	9	720	729	+	Nicotiana tabacum	defense and stress responsiveness
evm.model.Chr9.70	EuMADS33	TATC-box	TATCCCA	7	1690	1697	-	Oryza sativa	gibberellin responsiveness
evm.model.Chr9.70	EuMADS33	G-box	CACGTC	6	262	268	-	Zea mays	light responsiveness
evm.model.Chr9.70	EuMADS33	GT1-motif	GGTTAAT	7	1794	1801	+	Avena sativa	light responsiveness
evm.model.Chr9.70	EuMADS33	TGACG-motif	TGACG	5	261	266	+	Hordeum vulgare	MeJA responsiveness
evm.model.Chr9.70	EuMADS33	TGACG-motif	TGACG	5	1007	1012	-	Hordeum vulgare	MeJA responsiveness
evm.model.Chr9.70	EuMADS33	TGACG-motif	TGACG	5	1745	1750	+	Hordeum vulgare	MeJA responsiveness

## Sheet: Table S3
Table S3. Differentially expressed EuMADS genes in (A) flowers and (B) leaves between the male and female
(A) flowers
Gene Name	Gene ID	average_fpkm_Female	average_fpkm_Male	diffexp_log2fc_Female-vs-Male	pval	padj	fpkm_Female_1	fpkm_Female_2	fpkm_Female_3	fpkm_Male_1	fpkm_Male_2	fpkm_Male_3
EuMADS02	evm.model.Chr1.760	0.18	1.596	-3.33105	0.00221845	0.000728961	0.26	0.14	0.13	1.16	2.22	1.41
EuMADS06	evm.model.Chr2.849	273.51	79.513	1.28184	4.08126e-07	7.22528e-08	285.46	273.93	261.14	58.79	81.58	98.17
EuMADS07	evm.model.Chr2.2202	14.08	100.316	-3.54563	1.66395e-40	3.9631e-42	13.28	16.43	12.53	113.32	109.63	78
EuMADS10	evm.model.Chr4.1258	96.11	32.03	1.07245	0.0388856	0.0176662	122.63	67.1	98.6	19.88	22.55	53.66
EuMADS13	evm.model.Chr5.284	106.26	184.33	-1.18	3.53641e-09	4.1628e-10	104.52	100.87	113.39	174.28	200.36	178.35
EuMADS18	evm.model.Chr7.936	2.296	8.13	-2.24121	0.000925429	0.000280152	0.73	3.32	2.84	10.67	7.35	6.37
EuMADS20	evm.model.Chr8.771	1.203	134.563	-7.46793	1.66197e-67	1.68324e-69	1	2.09	0.52	158.52	151.16	94.01
EuMADS27	evm.model.Chr8.985	0.03	2.95	-5.85955	1.11047e-06	2.09652e-07	0.1	0.11	0.09	2.24	2.86	3.75
EuMADS28	evm.model.Chr8.1691	0.163	127.746	-9.24781	4.26956e-25	1.94985e-26	0.24	0.09	0.25	82.73	92.11	208.4
EuMADS34	evm.model.Chr9.275	7.06	12.25	-1.271	3.06e-09	2.804e-10	8.55	2.87	9.76	9.1	15.89	11.76
EuMADS36	evm.model.Chr10.369	6.346	0.42	3.22914	0.000393422	0.000110955	9.37	2.64	7.03	0.63	0.51	0.12
EuMADS37	evm.model.Chr10.894	46.953	1.126	4.79912	1.67458e-24	7.91472e-26	43.65	35.41	61.8	0.51	1.16	1.71
EuMADS38	evm.model.Chr10.903	177.83	19.763	2.67386	8.42722e-54	1.26932e-55	160.8	176.08	196.61	21.09	18.21	19.99
EuMADS39	evm.model.Chr10.1970_evm.model.Chr10.1971	2.326	333.126	-7.57098	8.26536e-57	1.11002e-58	0.94	3.8	2.24	264.2	253.23	481.95
EuMADS44	evm.model.Chr12.1521	6.213	0.11	7.56862	3.11333e-08	4.83949e-09	6.14	6.47	6.03	0.14	0.08	0.12
EuMADS45	evm.model.Chr13.676	3.333	198.17	-6.34133	5.46683e-48	9.81617e-50	3.1	3.97	2.93	168.92	320.25	105.34
EuMADS48	evm.model.Chr15.40	21.216	36.746	-1.27712	6.78367e-09	9.76215e-10	19.19	21.76	22.7	34.52	34.26	41.46
EuMADS49	evm.model.Chr15.353	0.82	3.68	-1.44	3.22e-09	2.464e-10	0.14	1.82	0.52	2.24	5.41	3.39
EuMADS51	evm.model.Chr15.704	0.14	1.41	-5.4309	0.000247631	6.71097e-05	0.22	0.06	0.13	0.47	2.18	1.58
EuMADS54	evm.model.Chr16.288	17.59	73.506	-2.53975	2.99887e-23	1.50305e-24	20.11	14.48	18.18	58.73	82.39	79.4
EuMADS55	evm.model.Chr16.1630	3.653	0.843	1.56359	0.0297806	0.0130392	2.27	5.26	3.43	0.52	1.37	0.64
EuMADS61	evm.model.Chr17.1486	0.16	2.543	-7.02848	2.64609e-07	4.57882e-08	0.11	0.2	0.18	3.3	3.55	0.78
EuMADS64	evm.model.000124F.35	46.78	28.54	1.09299	0.00951894	0.00362783	47.82	50.51	42.02	20.05	38.02	27.55
EuMADS65	GWHGAAAL024617	0	34.476	-9.78117	2.70203e-15	2.22939e-16	0	0	0	54.2	26.87	22.36
(B) leaves
Gene Name	Gene ID	average_fpkm_Female	average_fpkm_Male	diffexp_log2fc_Female-vs-Male	pval	padj	fpkm_Female_1	fpkm_Female_2	fpkm_Female_3	fpkm_Male_1	fpkm_Male_2	fpkm_Male_3	Putative MADS-box gene ID in previous study [49]
EuMADS39	evm.model.Chr10.1970_evm.model.Chr10.1971	2.14291	28.3264	-5.82	8.2778e-09	6.6766e-05	2.1	2.16	2.18	32.11	28.94	23.7	Cluster-47702.80936
EuMADS65	GWHGAAAL024617	0	19.62	-7.06	1.9994e-05	0.029799	0	0	0	19.76	20.56	18.55	Cluster-47702.5450; Cluster-47702.5456

## Sheet: Table S4
Table S4. Predicted interactions between EuMADS proteins
Node 1	Node 2	Node 1_string_id	Node 2_string_id	Homology	Combined_score
EuMADS03	EuMADS66	AT3G02310.1	AT1G69120.1	0.881	0.69
EuMADS03	EuMADS56	AT3G02310.1	AT2G45660.1	0.879	0.571
EuMADS03	EuMADS27	AT3G02310.1	AT3G57230.1	0.833	0.499
EuMADS03	EuMADS59	AT3G02310.1	AT4G37940.1	0.827	0.513
EuMADS03	EuMADS28	AT3G02310.1	AT5G20240.1	0.811	0.592
EuMADS03	EuMADS39	AT3G02310.1	AT3G54340.1	0.78	0.654
EuMADS03	EuMADS44	AT3G02310.1	AT5G23260.2	0.779	0.766
EuMADS03	EuMADS13	AT3G02310.1	AT4G18960.1	0.831	0.837
EuMADS06	EuMADS64	AT3G58780.3	AT1G24260.2	0.854	0.871
EuMADS06	EuMADS36	AT3G58780.3	AT2G42830.2	0.978	0.576
EuMADS06	EuMADS56	AT3G58780.3	AT2G45660.1	0.873	0.539
EuMADS06	EuMADS27	AT3G58780.3	AT3G57230.1	0.848	0.526
EuMADS06	EuMADS59	AT3G58780.3	AT4G37940.1	0.83	0.516
EuMADS06	EuMADS61	AT3G58780.3	AT5G13790.1	0.766	0.56
EuMADS06	EuMADS37	AT3G58780.3	AT5G15800.2	0.81	0.612
EuMADS06	EuMADS13	AT3G58780.3	AT4G18960.1	0.951	0.756
EuMADS06	EuMADS44	AT3G58780.3	AT5G23260.2	0.757	0.801
EuMADS07	EuMADS19	AT1G18750.1	AT1G22130.1	0.703	0.641
EuMADS07	EuMADS20	AT1G18750.1	AT1G77980.1	0.714	0.641
EuMADS13	EuMADS64	AT4G18960.1	AT1G24260.2	0.85	0.999
EuMADS13	EuMADS66	AT4G18960.1	AT1G69120.1	0.85	0.589
EuMADS13	EuMADS36	AT4G18960.1	AT2G42830.2	0.95	0.535
EuMADS13	EuMADS55	AT4G18960.1	AT2G45650.1	0.861	0.59
EuMADS13	EuMADS39	AT4G18960.1	AT3G54340.1	0.79	0.851
EuMADS13	EuMADS27	AT4G18960.1	AT3G57230.1	0.874	0.517
EuMADS13	EuMADS58	AT4G18960.1	AT5G48670.1	0.28	0.447
EuMADS13	EuMADS59	AT4G18960.1	AT4G37940.1	0.862	0.517
EuMADS13	EuMADS44	AT4G18960.1	AT5G23260.2	0.786	0.569
EuMADS13	EuMADS61	AT4G18960.1	AT5G13790.1	0.813	0.575
EuMADS13	EuMADS65	AT4G18960.1	AT5G60910.1	0.86	0.599
EuMADS13	EuMADS28	AT4G18960.1	AT5G20240.1	0.803	0.837
EuMADS13	EuMADS37	AT4G18960.1	AT5G15800.2	0.83	0.984
EuMADS14	EuMADS46	AT5G06500.1	AT1G65360.1	0.34	0.615
EuMADS14	EuMADS20	AT5G06500.1	AT1G77980.1	0.23	0.499
EuMADS14	EuMADS53	AT5G06500.1	AT2G24840.1	0.31	0.55
EuMADS14	EuMADS60	AT5G06500.1	AT5G60440.1	0.25	0.463
EuMADS16	EuMADS56	AT4G22950.1	AT2G45660.1	0.944	0.523
EuMADS16	EuMADS59	AT4G22950.1	AT4G37940.1	0.851	0.546
EuMADS20	EuMADS55	AT1G77980.1	AT2G45650.1	0.718	0.508
EuMADS26	EuMADS64	AT2G22540.1	AT1G24260.2	0.802	0.632
EuMADS26	EuMADS66	AT2G22540.1	AT1G69120.1	0.807	0.989
EuMADS26	EuMADS63	AT2G22540.1	AT1G77080.4	0.772	0.843
EuMADS26	EuMADS54	AT2G22540.1	AT3G57390.1	0.797	0.535
EuMADS26	EuMADS59	AT2G22540.1	AT4G37940.1	0.841	0.538
EuMADS26	EuMADS37	AT2G22540.1	AT5G15800.2	0.808	0.6
EuMADS26	EuMADS56	AT2G22540.1	AT2G45660.1	0.828	0.613
EuMADS26	EuMADS55	AT2G22540.1	AT2G45650.1	0.798	0.643
EuMADS26	EuMADS27	AT2G22540.1	AT3G57230.1	0.836	0.662
EuMADS26	EuMADS61	AT2G22540.1	AT5G13790.1	0.805	0.805
EuMADS27	EuMADS64	AT3G57230.1	AT1G24260.2	0.835	0.528
EuMADS27	EuMADS66	AT3G57230.1	AT1G69120.1	0.835	0.533
EuMADS27	EuMADS41	AT3G57230.1	AT1G71692.1	0.814	0.58
EuMADS27	EuMADS36	AT3G57230.1	AT2G42830.2	0.867	0.524
EuMADS27	EuMADS55	AT3G57230.1	AT2G45650.1	0.858	0.603
EuMADS27	EuMADS56	AT3G57230.1	AT2G45660.1	0.871	0.54
EuMADS27	EuMADS37	AT3G57230.1	AT5G15800.2	0.837	0.491
EuMADS27	EuMADS40	AT3G57230.1	AT5G62165.1	0.872	0.499
EuMADS27	EuMADS59	AT3G57230.1	AT4G37940.1	0.96	0.508
EuMADS27	EuMADS61	AT3G57230.1	AT5G13790.1	0.846	0.546
EuMADS28	EuMADS64	AT5G20240.1	AT1G24260.2	0.824	0.795
EuMADS28	EuMADS66	AT5G20240.1	AT1G69120.1	0.812	0.618
EuMADS28	EuMADS39	AT5G20240.1	AT3G54340.1	0.822	0.999
EuMADS28	EuMADS37	AT5G20240.1	AT5G15800.2	0.83	0.806
EuMADS36	EuMADS64	AT2G42830.2	AT1G24260.2	0.84	0.877
EuMADS36	EuMADS59	AT2G42830.2	AT4G37940.1	0.849	0.504
EuMADS36	EuMADS56	AT2G42830.2	AT2G45660.1	0.89	0.532
EuMADS36	EuMADS61	AT2G42830.2	AT5G13790.1	0.81	0.552
EuMADS36	EuMADS55	AT2G42830.2	AT2G45650.1	0.867	0.559
EuMADS36	EuMADS37	AT2G42830.2	AT5G15800.2	0.843	0.6
EuMADS36	EuMADS44	AT2G42830.2	AT5G23260.2	0.79	0.801
EuMADS37	EuMADS66	AT5G15800.2	AT1G69120.1	0.872	0.831
EuMADS37	EuMADS41	AT5G15800.2	AT1G71692.1	0.848	0.544
EuMADS37	EuMADS55	AT5G15800.2	AT2G45650.1	0.897	0.652
EuMADS37	EuMADS56	AT5G15800.2	AT2G45660.1	0.881	0.928
EuMADS37	EuMADS39	AT5G15800.2	AT3G54340.1	0.782	0.626
EuMADS37	EuMADS59	AT5G15800.2	AT4G37940.1	0.832	0.503
EuMADS37	EuMADS40	AT5G15800.2	AT5G62165.1	0.873	0.509
EuMADS37	EuMADS44	AT5G15800.2	AT5G23260.2	0.794	0.762
EuMADS37	EuMADS65	AT5G15800.2	AT5G60910.1	0.891	0.944
EuMADS39	EuMADS64	AT3G54340.1	AT1G24260.2	0.758	0.826
EuMADS39	EuMADS66	AT3G54340.1	AT1G69120.1	0.787	0.659
EuMADS40	EuMADS55	AT5G62165.1	AT2G45650.1	0.887	0.52
EuMADS40	EuMADS56	AT5G62165.1	AT2G45660.1	0.948	0.52
EuMADS40	EuMADS59	AT5G62165.1	AT4G37940.1	0.846	0.537
EuMADS41	EuMADS56	AT1G71692.1	AT2G45660.1	0.848	0.563
EuMADS41	EuMADS59	AT1G71692.1	AT4G37940.1	0.825	0.693
EuMADS44	EuMADS64	AT5G23260.2	AT1G24260.2	0.789	0.807
EuMADS44	EuMADS66	AT5G23260.2	AT1G69120.1	0.788	0.557
EuMADS44	EuMADS58	AT5G23260.2	AT5G48670.1	0.364	0.615
EuMADS46	EuMADS58	AT1G65360.1	AT5G48670.1	0.285	0.82
EuMADS53	EuMADS58	AT2G24840.1	AT5G48670.1	0.593	0.856
EuMADS54	EuMADS58	AT3G57390.1	AT5G48670.1	0.311	0.497
EuMADS54	EuMADS61	AT3G57390.1	AT5G13790.1	0.873	0.65
EuMADS55	EuMADS64	AT2G45650.1	AT1G24260.2	0.908	0.651
EuMADS55	EuMADS66	AT2G45650.1	AT1G69120.1	0.879	0.668
EuMADS55	EuMADS58	AT2G45650.1	AT5G48670.1	0.232	0.548
EuMADS55	EuMADS59	AT2G45650.1	AT4G37940.1	0.861	0.591
EuMADS55	EuMADS56	AT2G45650.1	AT2G45660.1	0.894	0.604
EuMADS55	EuMADS61	AT2G45650.1	AT5G13790.1	0.833	0.633
EuMADS55	EuMADS65	AT2G45650.1	AT5G60910.1	0.884	0.645
EuMADS56	EuMADS64	AT2G45660.1	AT1G24260.2	0.871	0.605
EuMADS56	EuMADS66	AT2G45660.1	AT1G69120.1	0.878	0.827
EuMADS56	EuMADS59	AT2G45660.1	AT4G37940.1	0.872	0.539
EuMADS56	EuMADS61	AT2G45660.1	AT5G13790.1	0.852	0.56
EuMADS56	EuMADS65	AT2G45660.1	AT5G60910.1	0.88	0.938
EuMADS58	EuMADS60	AT5G48670.1	AT5G60440.1	0.582	0.688
EuMADS59	EuMADS66	AT4G37940.1	AT1G69120.1	0.861	0.503
EuMADS59	EuMADS61	AT4G37940.1	AT5G13790.1	0.857	0.522
EuMADS59	EuMADS65	AT4G37940.1	AT5G60910.1	0.851	0.542
EuMADS61	EuMADS64	AT5G13790.1	AT1G24260.2	0.807	0.664
EuMADS61	EuMADS66	AT5G13790.1	AT1G69120.1	0.798	0.61
EuMADS63	EuMADS66	AT1G77080.4	AT1G69120.1	0.856	0.544
EuMADS64	EuMADS65	AT1G24260.2	AT5G60910.1	0.886	0.638
EuMADS64	EuMADS66	AT1G24260.2	AT1G69120.1	0.889	0.866
EuMADS65	EuMADS66	AT5G60910.1	AT1G69120.1	0.948	0.545

## Sheet: Table S5
Table S5. Gene name and gene ID of MADS-box transcription factors in (A) Arabidopsis thaliana, (B) Oryza sativa, and (C) Solanum lycopersicum used in this study
(A) Arabidopsis thaliana			(B) Oryza sativa			(C) Solanum lycopersicum
Gene Name	Gene ID		Gene Name	Gene ID		Gene Name	Gene ID
AtAG	AT4G18960.1		OsMADS1	LOC_Os03g11614.1		Solyc01g087990.2.1	Solyc01g087990.2.1
AtAGL100	AT1G17310.1		OsMADS13	LOC_Os12g10540.1		Solyc01g093960.2.1	Solyc01g093960.2.1
AtAGL101	AT5G27050.1		OsMADS14	LOC_Os03g54160.1		Solyc01g105800.2.1	Solyc01g105800.2.1
AtAGL102	AT1G47760.1		OsMADS15	LOC_Os07g01820.1		Solyc02g065730.1.1	Solyc02g065730.1.1
AtAGL103	AT3G18650.1		OsMADS16	LOC_Os06g49840.1		Solyc02g071730.2.1	Solyc02g071730.2.1
AtAGL104	AT1G22130.1		OsMADS17	LOC_Os04g49150.1		Solyc02g084630.2.1	Solyc02g084630.2.1
AtAGL12	AT1G71692.1		OsMADS18	LOC_Os07g41370.1		Solyc02g089200.2.1	Solyc02g089200.2.1
AtAGL13	AT3G61120.1		OsMADS2	LOC_Os01g66030.1		Solyc02g089210.2.1	Solyc02g089210.2.1
AtAGL14	AT4G11880.1		OsMADS20	LOC_Os12g31748.1		Solyc02g091550.1.1	Solyc02g091550.1.1
AtAGL15	AT5G13790.2		OsMADS21	LOC_Os01g66290.1		Solyc03g006830.2.1	Solyc03g006830.2.1
AtAGL16	AT3G57230.1		OsMADS22	LOC_Os02g52340.1		Solyc03g019710.2.1	Solyc03g019710.2.1
AtAGL17	AT2G22630.2		OsMADS23	LOC_Os08g33488.1		Solyc03g114830.2.1	Solyc03g114830.2.1
AtAGL18	AT3G57390.1		OsMADS25	LOC_Os04g23910.1		Solyc03g114840.2.1	Solyc03g114840.2.1
AtAGL19	AT4G22950.1		OsMADS26	LOC_Os08g02070.1		Solyc04g005320.2.1	Solyc04g005320.2.1
AtAGL21	AT4G37940.1		OsMADS27	LOC_Os02g36924.1		Solyc04g078300.2.1	Solyc04g078300.2.1
AtAGL23	AT1G65360.1		OsMADS29	LOC_Os02g07430.1		Solyc04g081000.2.1	Solyc04g081000.2.1
AtAGL24	AT4G24540.1		OsMADS3	LOC_Os01g10504.1		Solyc05g012020.2.1	Solyc05g012020.2.1
AtAGL28	AT1G01530.1		OsMADS30	LOC_Os06g45650.1		Solyc05g015750.2.1	Solyc05g015750.2.1
AtAGL29	AT2G34440.1		OsMADS31	LOC_Os04g52410.1		Solyc05g056620.1.1	Solyc05g056620.1.1
AtAGL30	AT2G03060.2		OsMADS32	LOC_Os01g52680.1		Solyc06g059970.2.1	Solyc06g059970.2.1
AtAGL32	AT5G23260.4		OsMADS33	LOC_Os12g10520.1		Solyc06g069430.2.1	Solyc06g069430.2.1
AtAGL33	AT2G26320.1		OsMADS34	LOC_Os03g54170.1		Solyc07g055920.2.1	Solyc07g055920.2.1
AtAGL35	AT5G26630.1		OsMADS37	LOC_Os08g41960.1		Solyc08g067230.2.1	Solyc08g067230.2.1
AtAGL36	AT5G26650.1		OsMADS4	LOC_Os05g34940.1		Solyc08g080100.2.1	Solyc08g080100.2.1
AtAGL39	AT5G27130.1		OsMADS47	LOC_Os03g08754.1		Solyc10g080030.1.1	Solyc10g080030.1.1
AtAGL40	AT4G36590.1		OsMADS5	LOC_Os06g06750.1		Solyc11g010570.1.1	Solyc11g010570.1.1
AtAGL41	AT2G26880.1		OsMADS55	LOC_Os06g11330.1		Solyc11g028020.1.1	Solyc11g028020.1.1
AtAGL42	AT5G62165.2		OsMADS56	LOC_Os10g39130.1		Solyc11g032100.1.1	Solyc11g032100.1.1
AtAGL43	AT5G40220.1		OsMADS57	LOC_Os02g49840.1		Solyc12g005210.1.1	Solyc12g005210.1.1
AtAGL45	AT3G05860.1		OsMADS58	LOC_Os05g11414.1		Solyc12g038510.1.1	Solyc12g038510.1.1
AtAGL46	AT2G28700.1		OsMADS6	LOC_Os02g45770.1		Solyc12g056460.1.1	Solyc12g056460.1.1
AtAGL47	AT5G55690.1		OsMADS66	LOC_Os05g11380.1		Solyc12g087830.1.1	Solyc12g087830.1.1
AtAGL48	AT2G40210.1		OsMADS7	LOC_Os08g41950.1
AtAGL49	AT1G60040.1		OsMADS8	LOC_Os09g32948.1
AtAGL50	AT1G59810.1
AtAGL52	AT4G11250.1
AtAGL53	AT5G27070.1
AtAGL54	AT5G27090.1
AtAGL55	AT1G60920.1
AtAGL56	AT1G60880.1
AtAGL57	AT3G04100.1
AtAGL58	AT1G28450.1
AtAGL59	AT1G28460.1
AtAGL6	AT2G45650.1
AtAGL60	AT1G72350.1
AtAGL61	AT2G24840.1
AtAGL62	AT5G60440.1
AtAGL65	AT1G18750.3
AtAGL66	AT1G77980.1
AtAGL67	AT1G77950.4
AtAGL71	AT5G51870.3
AtAGL72	AT5G51860.1
AtAGL73	AT5G38620.1
AtAGL74	AT1G48150.1
AtAGL75	AT5G41200.1
AtAGL76	AT5G40120.1
AtAGL77	AT5G38740.1
AtAGL78	AT5G65330.1
AtAGL79	AT3G30260.1
AtAGL80	AT5G48670.1
AtAGL81	AT5G39750.1
AtAGL82	AT5G58890.1
AtAGL83	AT5G49490.1
AtAGL84	AT5G49420.1
AtAGL85	AT1G54760.1
AtAGL86	AT1G31630.1
AtAGL87	AT1G22590.2
AtAGL89	AT5G27580.1
AtAGL90	AT5G27960.1
AtAGL91	AT3G66656.1
AtAGL92	AT1G31640.1
AtAGL93	AT5G26950.1
AtAGL94	AT1G69540.2
AtAGL95	AT2G15660.1
AtAGL96	AT5G06500.1
AtAGL97	AT1G46408.1
AtAGL98	AT5G39810.1
AtAGL99	AT5G04640.1
AtANR1	AT2G14210.2
AtAP1	AT1G69120.1
AtAP3	AT3G54340.1
AtCAL	AT1G26310.1
AtFLC	AT5G10140.1
AtFUL	AT5G60910.1
AtGOA	AT1G31140.2
AtMADS14	AT1G33070.1
AtMAF1	AT1G77080.8
AtMAF2	AT5G65050.3
AtMAF3	AT5G65060.1
AtMAF4	AT5G65070.1
AtMAF5	AT5G65080.2
AtPHE1	AT1G65330.1
AtPHE2	AT1G65300.1
AtPI	AT5G20240.1
AtSEP1	AT5G15800.2
AtSEP2	AT3G02310.1
AtSEP3	AT1G24260.2
AtSEP4	AT2G03710.1
AtSHP1	AT3G58780.4
AtSHP2	AT2G42830.2
AtSOC1	AT2G45660.1
AtSTK	AT4G09960.4
AtSVP	AT2G22540.1

## Sheet: Table S6
Table S6. Primers used in this study for qRT-PCR analysis
Gene Name	Forward (5'-3')	Reverse (5'-3')
EuMADS38	ATCAAGTTTTGGGGCCGAGT	ATGGTGAAGCATCCAAGGGG
EuMADS49	AGGCACCTGATCAATCCGAAG	AATCCGCTTGAGAGCAGTGT
EuMADS65	GCAGGAGCAAAACACCTTGC	GCCTTCAACGTCTCCACTCC
EuMADS66	GGGAAGCTGGACCATGGAAT	AAGAAGTGGTTGGGCCATGT
EuMADS28	GGTCTCACGAGTGTCCGTG	GATGGTTGCACCCGAAATGG
EuMADS39	CTCGAAGAGGCGGAATGGTT	GCTCCAAAGGTCAACTCCGA
EuMADS13	TGATAGAGCACAACAGCAGCA	CTGCCGGCGTACTGATTAAC
EuMADS06	CCTACGAGTTGTCCGTGCTT	TGGTGGAATCAACACACGCT
EuMADS10	CAGACTGGAAAAGGCCATCG	ATACCCCGACATCACGTTCA
EuMADS03	TCATTTGAACCCCACCACCA	AGCATCCACCCTGGAAGAAA
EuMADS33	CCACCAGAGATGCACTGGAA	CAGGGAGGTATCAAGTCGGC
EuMADS34	AGCGACAACTAGACGTGTCC	CCTTGCTTCCCATGGTGCTA
EuMADS37	TCTAGCCGTGGGAAGCTCTA	CGTGGTAGCTATGCTGATTCC
EuMADS64	GCTAAGCGAAGGAATGGGCT	CCTTTCGGATACGTTGGCCT
EuGAPDH	CCGAAGATGATTTGGTGTCCACAG	TTCATTGTCGTACCAGGAGACGAG
